# Supplementary material for: Land-based salmon aquacultures change the quality and bacterial degradation of riverine dissolved organic matter
Source: Sci Rep. 2017 Mar 3;7:43739. doi: 10.1038/srep43739 (PMC5335611; doi:10.1038/srep43739)
Supplement: Supplementary Dataset 1 [file srep43739-s2.xls]

## Sheet: Abbreviations
Acronym	Meaning
sample Nr	Number of sample
sample	Name of sample
ExpMass	Measured mass of molecular ion (ESI negative ionisation mode) M - H [Da]
Intensity	Intensity of detected mass peak
ThMass	Calculated mass of molecular ion from assigned formula [Da]
ErrPPM	Deviation of calculated mass from measured mass [ppm]
HIon	Number of hydrogen atoms of molecular ion (M - H)
C	Number of carbon atoms
O	Number of oxygen atoms
N	Number of nitrogen atoms
S	Number of sulfur atoms
13CPeak	Measured mass of corresponding mass peak in a distance of 1.003 Da (13C validation) [Da]
DBE	Calculated number of double bound equivalents
DBE-O	Difference of double equivalents and number of oxygen atoms
IUPMAS	Calculated mass of neutral component from elemental formula: IUPMAS = (HIon + 1) ▪ 1.007825 Da + C ▪ 12 Da+ O ▪ 15.994915 Da + N ▪ 14.003074 Da + S ▪ 31.972071 Da
O/C	Oxygen - carbon ratio
H/C	Hydrogen - carbon ratio

## Sheet: elemental_formulas
sample Nr	sample	ExpMass	Intensity	ThMass	ErrPPM	HIon	C	O	N	S	13CPeak	DBE	DBE-O	IUPMAS	O/C	H/C
2	Molco effluent	186.114	42992192	186.114	-0.044	16	9	3	1	0	187.117	2	-1	187.121	0.333333	1.88889
1	Molco control	187.098	6297740	187.098	0.084	15	9	4	0	0	188.101	2	-2	188.105	0.444444	1.77778
2	Molco effluent	187.098	10049978	187.098	-0.13	15	9	4	0	0	188.101	2	-2	188.105	0.444444	1.77778
3	Molco confluent	187.098	7794434	187.098	-0.183	15	9	4	0	0	188.101	2	-2	188.105	0.444444	1.77778
6	Peuco confluent	187.098	22372072	187.098	-0.29	15	9	4	0	0	188.101	2	-2	188.105	0.444444	1.77778
2	Molco effluent	197.097	1460378	197.097	0.105	13	14	1	0	0	198.101	8	7	198.104	0.0714286	1
3	Molco confluent	199.098	3648599	199.098	-0.273	15	10	4	0	0	200.101	3	-1	200.105	0.4	1.6
2	Molco effluent	200.129	44250456	200.129	-0.141	18	10	3	1	0	201.133	2	-1	201.136	0.3	1.9
3	Molco confluent	201.113	6159245	201.113	-0.22	17	10	4	0	0	202.117	2	-2	202.121	0.4	1.8
2	Molco effluent	202.108	7618414	202.108	-0.214	16	9	4	1	0	203.112	2	-2	203.116	0.444444	1.88889
2	Molco effluent	206.046	49539812	206.046	-0.161	8	10	4	1	0	207.049	7	3	207.053	0.4	0.9
2	Molco effluent	206.082	12014343	206.082	-0.137	12	11	3	1	0	207.086	6	3	207.09	0.272727	1.18182
6	Peuco confluent	209.057	18308952	209.057	-0.393	9	9	4	2	0	210.06	6	2	210.064	0.444444	1.11111
2	Molco effluent	214.145	28523822	214.145	-0.132	20	11	3	1	0	215.148	2	-1	215.152	0.272727	1.90909
6	Peuco confluent	217.051	16395022	217.051	-0.111	9	12	4	0	0	218.054	8	4	218.058	0.333333	0.833333
2	Molco effluent	218.103	3968169	218.103	-0.13	16	9	5	1	0	219.107	2	-3	219.111	0.555556	1.88889
2	Molco effluent	220.098	19386048	220.098	-0.083	14	12	3	1	0	221.101	6	3	221.105	0.25	1.25
1	Molco control	221.082	14370864	221.082	-0.019	13	12	4	0	0	222.085	6	2	222.089	0.333333	1.16667
2	Molco effluent	221.082	27695662	221.082	-0.155	13	12	4	0	0	222.085	6	2	222.089	0.333333	1.16667
3	Molco confluent	221.082	39394308	221.082	-0.29	13	12	4	0	0	222.085	6	2	222.089	0.333333	1.16667
5	Peuco effluent	221.082	24364456	221.082	-0.019	13	12	4	0	0	222.085	6	2	222.089	0.333333	1.16667
6	Peuco confluent	221.082	20914424	221.082	-0.019	13	12	4	0	0	222.085	6	2	222.089	0.333333	1.16667
7	Huililco control	221.082	56978508	221.082	-0.2	13	12	4	0	0	222.085	6	2	222.089	0.333333	1.16667
14	Niltre control	221.082	13958760	221.082	-0.29	13	12	4	0	0	222.085	6	2	222.089	0.333333	1.16667
16	Niltre effluent 2	221.082	12120132	221.082	0.071	13	12	4	0	0	222.085	6	2	222.089	0.333333	1.16667
2	Molco effluent	227.093	4599267	227.093	0.003	15	11	5	0	0	228.096	4	-1	228.1	0.454545	1.45455
3	Molco confluent	227.092	7635848	227.093	-0.261	15	11	5	0	0	228.096	4	-1	228.1	0.454545	1.45455
2	Molco effluent	228.034	20815038	228.034	-0.106	10	9	4	1	1	229.037	5	1	229.041	0.444444	1.22222
3	Molco confluent	228.034	7782494	228.034	-0.15	10	9	4	1	1	229.037	5	1	229.041	0.444444	1.22222
5	Peuco effluent	228.034	35238012	228.034	-0.018	10	9	4	1	1	229.037	5	1	229.041	0.444444	1.22222
6	Peuco confluent	228.034	10552075	228.034	0.069	10	9	4	1	1	229.037	5	1	229.041	0.444444	1.22222
3	Molco confluent	229.108	4496261	229.108	-0.041	17	11	5	0	0	230.111	3	-2	230.115	0.454545	1.63636
2	Molco effluent	229.145	9289731	229.145	-0.106	21	12	4	0	0	230.148	2	-2	230.152	0.333333	1.83333
1	Molco control	230.155	3012939	230.155	0.007	20	15	1	1	0	231.158	6	5	231.162	0.0666667	1.4
6	Peuco confluent	232.011	17397276	232.011	-0.044	10	8	3	1	2	233.014	4	1	233.018	0.375	1.375
1	Molco control	233.155	20612814	233.155	-0.019	21	15	2	0	0	234.158	5	3	234.162	0.133333	1.46667
2	Molco effluent	233.155	8537821	233.155	-0.062	21	15	2	0	0	234.158	5	3	234.162	0.133333	1.46667
3	Molco confluent	233.155	14266492	233.155	-0.062	21	15	2	0	0	234.158	5	3	234.162	0.133333	1.46667
4	Peuco control	233.155	11567935	233.155	0.024	21	15	2	0	0	234.158	5	3	234.162	0.133333	1.46667
15	Niltre effluent 1	233.155	7281382	233.155	0.024	21	15	2	0	0	234.158	5	3	234.162	0.133333	1.46667
2	Molco effluent	234.114	22826296	234.114	0.007	16	13	3	1	0	235.117	6	3	235.121	0.230769	1.30769
2	Molco effluent	236.093	12737483	236.093	-0.014	14	12	4	1	0	237.096	6	2	237.1	0.333333	1.25
3	Molco confluent	239.092	7428047	239.093	-0.081	15	12	5	0	0	240.096	5	0	240.1	0.416667	1.33333
6	Peuco confluent	239.093	10613321	239.093	0.003	15	12	5	0	0	240.096	5	0	240.1	0.416667	1.33333
1	Molco control	239.129	7122238	239.129	-0.06	19	13	4	0	0	240.132	4	0	240.136	0.307692	1.53846
2	Molco effluent	239.129	13302809	239.129	-0.018	19	13	4	0	0	240.132	4	0	240.136	0.307692	1.53846
3	Molco confluent	239.129	11757025	239.129	-0.06	19	13	4	0	0	240.132	4	0	240.136	0.307692	1.53846
4	Peuco control	239.129	5694764	239.129	0.191	19	13	4	0	0	240.132	4	0	240.136	0.307692	1.53846
6	Peuco confluent	241.108	12929567	241.108	0.086	17	12	5	0	0	242.112	4	-1	242.115	0.416667	1.5
2	Molco effluent	241.119	17874892	241.119	-0.009	17	11	4	2	0	242.123	4	0	242.127	0.363636	1.63636
6	Peuco confluent	241.119	11202085	241.119	-0.009	17	11	4	2	0	242.123	4	0	242.127	0.363636	1.63636
2	Molco effluent	242.049	22394220	242.049	-0.017	12	10	4	1	1	243.053	5	1	243.057	0.4	1.3
5	Peuco effluent	242.049	60080816	242.049	-0.017	12	10	4	1	1	243.053	5	1	243.057	0.4	1.3
6	Peuco confluent	242.049	15087567	242.049	0.065	12	10	4	1	1	243.053	5	1	243.057	0.4	1.3
1	Molco control	242.176	15027307	242.176	-0.035	24	13	3	1	0	243.18	2	-1	243.183	0.230769	1.92308
3	Molco confluent	242.176	28206990	242.176	-0.076	24	13	3	1	0	243.18	2	-1	243.183	0.230769	1.92308
6	Peuco confluent	242.176	9526280	242.176	0.007	24	13	3	1	0	243.18	2	-1	243.183	0.230769	1.92308
2	Molco effluent	243.124	14150455	243.124	0.003	19	12	5	0	0	244.127	3	-2	244.131	0.416667	1.66667
3	Molco confluent	243.124	11269423	243.124	-0.121	19	12	5	0	0	244.127	3	-2	244.131	0.416667	1.66667
6	Peuco confluent	243.124	14068137	243.124	-0.038	19	12	5	0	0	244.127	3	-2	244.131	0.416667	1.66667
2	Molco effluent	243.135	14892860	243.135	-0.051	19	11	4	2	0	244.138	3	-1	244.142	0.363636	1.81818
2	Molco effluent	243.16	8795462	243.16	0.023	23	13	4	0	0	244.164	2	-2	244.167	0.307692	1.84615
3	Molco confluent	243.16	7538495	243.16	-0.1	23	13	4	0	0	244.163	2	-2	244.167	0.307692	1.84615
6	Peuco confluent	243.16	9130425	243.16	-0.059	23	13	4	0	0	244.163	2	-2	244.167	0.307692	1.84615
2	Molco effluent	243.171	4975947	243.171	-0.113	23	12	3	2	0	244.175	2	-1	244.179	0.25	2
6	Peuco confluent	247.061	8681418	247.061	-0.118	11	13	5	0	0	248.064	8	3	248.068	0.384615	0.923077
3	Molco confluent	247.119	12174174	247.119	-0.058	19	11	6	0	0	248.122	2	-4	248.126	0.545455	1.81818
6	Peuco confluent	247.119	14957535	247.119	-0.017	19	11	6	0	0	248.122	2	-4	248.126	0.545455	1.81818
5	Peuco effluent	248.006	349936768	248.006	0.019	10	8	4	1	2	249.009	4	0	249.013	0.5	1.375
2	Molco effluent	248.129	34431624	248.129	0.007	18	14	3	1	0	249.133	6	3	249.136	0.214286	1.35714
7	Huililco control	249.113	2708632	249.113	-0.098	17	14	4	0	0	250.117	6	2	250.121	0.285714	1.28571
7	Huililco control	249.15	7595684	249.15	-0.158	21	15	3	0	0	250.153	5	2	250.157	0.2	1.46667
1	Molco control	250.145	10382062	250.145	0.007	20	14	3	1	0	251.148	5	2	251.152	0.214286	1.5
3	Molco confluent	250.145	13807467	250.145	-0.073	20	14	3	1	0	251.148	5	2	251.152	0.214286	1.5
4	Peuco control	250.145	8957863	250.145	-0.073	20	14	3	1	0	251.148	5	2	251.152	0.214286	1.5
2	Molco effluent	251.093	2857768	251.093	0.122	15	13	5	0	0	252.096	6	1	252.1	0.384615	1.23077
2	Molco effluent	252.088	10745670	252.088	0.007	14	12	5	1	0	253.091	6	1	253.095	0.416667	1.25
3	Molco confluent	252.088	5609413	252.088	0.047	14	12	5	1	0	253.091	6	1	253.095	0.416667	1.25
2	Molco effluent	253.018	14158920	253.018	-0.001	9	11	5	0	1	254.021	7	2	254.025	0.454545	0.909091
2	Molco effluent	253.051	16755793	253.051	0.023	9	15	4	0	0	254.054	11	7	254.058	0.266667	0.666667
3	Molco confluent	253.051	8440543	253.051	-0.135	9	15	4	0	0	254.054	11	7	254.058	0.266667	0.666667
7	Huililco control	253.051	7553805	253.051	-0.016	9	15	4	0	0	254.054	11	7	254.058	0.266667	0.666667
2	Molco effluent	253.108	8942689	253.108	0.042	17	13	5	0	0	254.112	5	0	254.115	0.384615	1.38462
2	Molco effluent	253.145	10889323	253.145	0.062	21	14	4	0	0	254.148	4	0	254.152	0.285714	1.57143
3	Molco confluent	253.145	11002618	253.145	-0.017	21	14	4	0	0	254.148	4	0	254.152	0.285714	1.57143
2	Molco effluent	255.087	16889446	255.087	0.023	15	12	6	0	0	256.091	5	-1	256.095	0.5	1.33333
3	Molco confluent	255.087	17166612	255.087	0.023	15	12	6	0	0	256.091	5	-1	256.095	0.5	1.33333
5	Peuco effluent	255.087	97740152	255.087	0.023	15	12	6	0	0	256.091	5	-1	256.095	0.5	1.33333
6	Peuco confluent	255.087	37980588	255.087	0.023	15	12	6	0	0	256.091	5	-1	256.095	0.5	1.33333
9	Huililco confluent	255.087	24409008	255.087	-0.017	15	12	6	0	0	256.091	5	-1	256.095	0.5	1.33333
2	Molco effluent	255.16	7088761	255.16	-0.017	23	14	4	0	0	256.164	3	-1	256.167	0.285714	1.71429
2	Molco effluent	257.103	9215056	257.103	-0.017	17	12	6	0	0	258.106	4	-2	258.11	0.5	1.5
6	Peuco confluent	257.103	9435066	257.103	-0.056	17	12	6	0	0	258.106	4	-2	258.11	0.5	1.5
6	Peuco confluent	257.139	9130947	257.139	0.003	21	13	5	0	0	258.143	3	-2	258.147	0.384615	1.69231
2	Molco effluent	257.176	13038689	257.176	-0.017	25	14	4	0	0	258.179	2	-2	258.183	0.285714	1.85714
3	Molco confluent	257.176	7922478	257.176	-0.134	25	14	4	0	0	258.179	2	-2	258.183	0.285714	1.85714
6	Peuco confluent	259.119	7796136	259.119	0.099	19	12	6	0	0	260.122	3	-3	260.126	0.5	1.66667
2	Molco effluent	259.13	20903454	259.13	0.01	19	11	5	2	0	260.133	3	-2	260.137	0.454545	1.81818
3	Molco confluent	259.155	5354764	259.155	0.157	23	13	5	0	0	260.158	2	-3	260.162	0.384615	1.84615
7	Huililco control	260.123	1507729	260.123	0.337	18	14	0	3	1	261.126	7	7	261.13	0	1.35714
5	Peuco effluent	261.04	15373155	261.04	-0.054	9	13	6	0	0	262.044	9	3	262.048	0.461538	0.769231
6	Peuco confluent	261.04	17729382	261.04	-0.054	9	13	6	0	0	262.044	9	3	262.048	0.461538	0.769231
7	Huililco control	261.077	2329431	261.077	0.08	13	14	5	0	0	262.08	8	3	262.084	0.357143	1
2	Molco effluent	261.088	13989831	261.088	0.03	13	13	4	2	0	262.091	8	4	262.095	0.307692	1.07692
3	Molco confluent	261.088	13990598	261.088	-0.009	13	13	4	2	0	262.091	8	4	262.095	0.307692	1.07692
6	Peuco confluent	261.088	12096369	261.088	0.106	13	13	4	2	0	262.091	8	4	262.095	0.307692	1.07692
7	Huililco control	261.088	6392409	261.088	-0.085	13	13	4	2	0	262.091	8	4	262.095	0.307692	1.07692
2	Molco effluent	261.134	17285072	261.134	0.022	21	12	6	0	0	262.138	2	-4	262.142	0.5	1.83333
3	Molco confluent	261.134	23916240	261.134	-0.017	21	12	6	0	0	262.138	2	-4	262.142	0.5	1.83333
4	Peuco control	261.134	3102920	261.134	-0.055	21	12	6	0	0	262.138	2	-4	262.142	0.5	1.83333
6	Peuco confluent	261.134	36005756	261.134	0.022	21	12	6	0	0	262.138	2	-4	262.142	0.5	1.83333
7	Huililco control	261.134	7784034	261.134	0.022	21	12	6	0	0	262.138	2	-4	262.142	0.5	1.83333
2	Molco effluent	262.145	5922981	262.145	0.083	20	15	3	1	0	263.148	6	3	263.152	0.2	1.4
4	Peuco control	263.02	2146900	263.02	0.079	7	12	7	0	0	264.023	9	2	264.027	0.583333	0.666667
6	Peuco confluent	263.056	16486693	263.056	-0.016	11	13	6	0	0	264.06	8	2	264.063	0.461538	0.923077
2	Molco effluent	263.129	4212591	263.129	0.06	19	15	4	0	0	264.132	6	2	264.136	0.266667	1.33333
1	Molco control	263.165	3770288	263.165	-0.036	23	16	3	0	0	264.169	5	2	264.173	0.1875	1.5
2	Molco effluent	263.165	16387447	263.165	0.04	23	16	3	0	0	264.169	5	2	264.173	0.1875	1.5
3	Molco confluent	263.165	11191436	263.165	-0.074	23	16	3	0	0	264.169	5	2	264.173	0.1875	1.5
7	Huililco control	263.165	11983863	263.165	0.002	23	16	3	0	0	264.169	5	2	264.173	0.1875	1.5
4	Peuco control	265.035	3641318	265.035	0.079	9	12	7	0	0	266.039	8	1	266.043	0.583333	0.833333
2	Molco effluent	265.108	5571072	265.108	-0.035	17	14	5	0	0	266.112	6	1	266.115	0.357143	1.28571
2	Molco effluent	265.119	7908099	265.119	-0.046	17	13	4	2	0	266.123	6	2	266.127	0.307692	1.38462
2	Molco effluent	265.129	20255492	265.129	-0.035	21	11	7	0	0	266.133	1	-6	266.137	0.636364	2
2	Molco effluent	265.145	6386952	265.145	-0.054	21	15	4	0	0	266.148	5	1	266.152	0.266667	1.46667
1	Molco control	265.148	190193392	265.148	0.017	25	12	4	0	1	266.151	0	-4	266.155	0.333333	2.16667
2	Molco effluent	265.148	99076872	265.148	0.017	25	12	4	0	1	266.151	0	-4	266.155	0.333333	2.16667
3	Molco confluent	265.148	71694896	265.148	0.017	25	12	4	0	1	266.151	0	-4	266.155	0.333333	2.16667
4	Peuco control	265.148	31016436	265.148	0.055	25	12	4	0	1	266.151	0	-4	266.155	0.333333	2.16667
5	Peuco effluent	265.148	81989352	265.148	0.055	25	12	4	0	1	266.151	0	-4	266.155	0.333333	2.16667
6	Peuco confluent	265.148	128559848	265.148	0.055	25	12	4	0	1	266.151	0	-4	266.155	0.333333	2.16667
7	Huililco control	265.148	214835568	265.148	0.055	25	12	4	0	1	266.151	0	-4	266.155	0.333333	2.16667
8	Huililco effluent	265.148	66912892	265.148	0.055	25	12	4	0	1	266.151	0	-4	266.155	0.333333	2.16667
9	Huililco confluent	265.148	742761536	265.148	0.055	25	12	4	0	1	266.151	0	-4	266.155	0.333333	2.16667
14	Niltre control	265.148	129770144	265.148	0.017	25	12	4	0	1	266.151	0	-4	266.155	0.333333	2.16667
16	Niltre effluent 2	265.148	122037680	265.148	0.055	25	12	4	0	1	266.151	0	-4	266.155	0.333333	2.16667
17	Niltre confluent	265.148	106455864	265.148	0.055	25	12	4	0	1	266.151	0	-4	266.155	0.333333	2.16667
2	Molco effluent	265.181	10542863	265.181	-0.073	25	16	3	0	0	266.184	4	1	266.188	0.1875	1.625
2	Molco effluent	266.103	9147336	266.103	0.006	16	13	5	1	0	267.107	6	1	267.111	0.384615	1.30769
3	Molco confluent	266.103	5382391	266.103	-0.031	16	13	5	1	0	267.107	6	1	267.111	0.384615	1.30769
3	Molco confluent	267.091	1738434	267.091	-0.17	19	10	6	0	1	268.094	1	-5	268.098	0.6	2
3	Molco confluent	267.124	8726473	267.124	0.04	19	14	5	0	0	268.127	5	0	268.131	0.357143	1.42857
6	Peuco confluent	267.124	9599104	267.124	0.115	19	14	5	0	0	268.127	5	0	268.131	0.357143	1.42857
17	Niltre confluent	267.124	7866539	267.124	0.003	19	14	5	0	0	268.127	5	0	268.131	0.357143	1.42857
1	Molco control	267.16	6237229	267.16	0.058	23	15	4	0	0	268.164	4	0	268.167	0.266667	1.6
2	Molco effluent	267.16	8116892	267.16	0.096	23	15	4	0	0	268.164	4	0	268.167	0.266667	1.6
3	Molco confluent	267.16	8405968	267.16	0.096	23	15	4	0	0	268.164	4	0	268.167	0.266667	1.6
14	Niltre control	267.16	5183018	267.16	0.021	23	15	4	0	0	268.164	4	0	268.167	0.266667	1.6
2	Molco effluent	269.046	24817174	269.046	0.04	9	15	5	0	0	270.049	11	6	270.053	0.333333	0.666667
3	Molco confluent	269.046	15286612	269.046	-0.034	9	15	5	0	0	270.049	11	6	270.053	0.333333	0.666667
4	Peuco control	269.046	4254196	269.046	0.115	9	15	5	0	0	270.049	11	6	270.053	0.333333	0.666667
6	Peuco confluent	269.046	7950861	269.046	-0.071	9	15	5	0	0	270.049	11	6	270.053	0.333333	0.666667
7	Huililco control	269.046	13766729	269.046	0.003	9	15	5	0	0	270.049	11	6	270.053	0.333333	0.666667
17	Niltre confluent	269.046	7747083	269.046	0.077	9	15	5	0	0	270.049	11	6	270.053	0.333333	0.666667
2	Molco effluent	269.103	16703011	269.103	0.021	17	13	6	0	0	270.106	5	-1	270.11	0.461538	1.38462
3	Molco confluent	269.103	19520864	269.103	0.021	17	13	6	0	0	270.106	5	-1	270.11	0.461538	1.38462
5	Peuco effluent	269.103	31347204	269.103	-0.016	17	13	6	0	0	270.106	5	-1	270.11	0.461538	1.38462
6	Peuco confluent	269.103	20088344	269.103	-0.016	17	13	6	0	0	270.106	5	-1	270.11	0.461538	1.38462
7	Huililco control	269.103	9803859	269.103	0.021	17	13	6	0	0	270.106	5	-1	270.11	0.461538	1.38462
8	Huililco effluent	269.103	13396220	269.103	0.058	17	13	6	0	0	270.106	5	-1	270.11	0.461538	1.38462
17	Niltre confluent	269.103	11507221	269.103	0.058	17	13	6	0	0	270.106	5	-1	270.11	0.461538	1.38462
2	Molco effluent	269.114	17565220	269.114	0.047	17	12	5	2	0	270.118	5	0	270.122	0.416667	1.5
3	Molco confluent	269.114	11237730	269.114	-0.027	17	12	5	2	0	270.118	5	0	270.122	0.416667	1.5
5	Peuco effluent	269.114	25215494	269.114	0.01	17	12	5	2	0	270.118	5	0	270.122	0.416667	1.5
6	Peuco confluent	269.114	14666267	269.114	0.01	17	12	5	2	0	270.118	5	0	270.122	0.416667	1.5
15	Niltre effluent 1	269.114	7163121	269.114	0.084	17	12	5	2	0	270.118	5	0	270.122	0.416667	1.5
1	Molco control	269.139	4310367	269.139	0.188	21	14	5	0	0	270.143	4	-1	270.147	0.357143	1.57143
2	Molco effluent	269.139	15365674	269.139	0.04	21	14	5	0	0	270.143	4	-1	270.147	0.357143	1.57143
3	Molco confluent	269.139	13045095	269.139	0.002	21	14	5	0	0	270.143	4	-1	270.147	0.357143	1.57143
6	Peuco confluent	269.139	12742176	269.139	0.04	21	14	5	0	0	270.143	4	-1	270.147	0.357143	1.57143
9	Huililco confluent	269.139	8572703	269.139	0.04	21	14	5	0	0	270.143	4	-1	270.147	0.357143	1.57143
2	Molco effluent	269.212	13350457	269.212	0.113	29	16	3	0	0	270.216	2	-1	270.219	0.1875	1.875
2	Molco effluent	270.098	2778094	270.098	0.21	16	12	6	1	0	271.102	5	-1	271.106	0.5	1.41667
3	Molco confluent	271.082	5870842	271.082	0.077	15	12	7	0	0	272.086	5	-2	272.09	0.583333	1.33333
1	Molco control	271.119	3274386	271.119	0.242	19	13	6	0	0	272.122	4	-2	272.126	0.461538	1.53846
2	Molco effluent	271.119	11072449	271.119	0.021	19	13	6	0	0	272.122	4	-2	272.126	0.461538	1.53846
3	Molco confluent	271.119	10330881	271.119	0.021	19	13	6	0	0	272.122	4	-2	272.126	0.461538	1.53846
7	Huililco control	271.119	7113161	271.119	-0.016	19	13	6	0	0	272.122	4	-2	272.126	0.461538	1.53846
1	Molco control	271.155	2929304	271.155	-0.072	23	14	5	0	0	272.158	3	-2	272.162	0.357143	1.71429
2	Molco effluent	271.155	18606024	271.155	0.039	23	14	5	0	0	272.158	3	-2	272.162	0.357143	1.71429
3	Molco confluent	271.155	13430537	271.155	-0.072	23	14	5	0	0	272.158	3	-2	272.162	0.357143	1.71429
5	Peuco effluent	271.155	18944918	271.155	-0.035	23	14	5	0	0	272.158	3	-2	272.162	0.357143	1.71429
6	Peuco confluent	271.155	13567936	271.155	-0.035	23	14	5	0	0	272.158	3	-2	272.162	0.357143	1.71429
2	Molco effluent	271.166	4481483	271.166	-0.046	23	13	4	2	0	272.17	3	-1	272.174	0.307692	1.84615
3	Molco confluent	271.191	3931664	271.191	-0.053	27	15	4	0	0	272.195	2	-2	272.199	0.266667	1.86667
2	Molco effluent	271.228	59273176	271.228	0.039	31	16	3	0	0	272.231	1	-2	272.235	0.1875	2
6	Peuco confluent	271.228	7465936	271.228	0.002	31	16	3	0	0	272.231	1	-2	272.235	0.1875	2
1	Molco control	272.187	10506042	272.187	-0.013	26	14	4	1	0	273.19	2	-2	273.194	0.285714	1.92857
2	Molco effluent	272.187	5809314	272.187	0.024	26	14	4	1	0	273.19	2	-2	273.194	0.285714	1.92857
2	Molco effluent	273.007	18692434	273.007	0.036	9	10	7	0	1	274.011	6	-1	274.015	0.7	1
3	Molco confluent	273.007	7943824	273.007	0.036	9	10	7	0	1	274.011	6	-1	274.015	0.7	1
7	Huililco control	273.098	4663614	273.098	0.039	17	12	7	0	0	274.101	4	-3	274.105	0.583333	1.5
2	Molco effluent	273.134	9221486	273.134	-0.016	21	13	6	0	0	274.138	3	-3	274.142	0.461538	1.69231
3	Molco confluent	273.134	11252907	273.134	-0.053	21	13	6	0	0	274.138	3	-3	274.142	0.461538	1.69231
6	Peuco confluent	273.134	11253088	273.134	-0.016	21	13	6	0	0	274.138	3	-3	274.142	0.461538	1.69231
2	Molco effluent	273.171	27707766	273.171	0.002	25	14	5	0	0	274.174	2	-3	274.178	0.357143	1.85714
3	Molco confluent	273.171	14674098	273.171	-0.034	25	14	5	0	0	274.174	2	-3	274.178	0.357143	1.85714
5	Peuco effluent	273.171	30524704	273.171	-0.034	25	14	5	0	0	274.174	2	-3	274.178	0.357143	1.85714
6	Peuco confluent	273.171	17099112	273.171	-0.071	25	14	5	0	0	274.174	2	-3	274.178	0.357143	1.85714
7	Huililco control	273.171	6148428	273.171	-0.034	25	14	5	0	0	274.174	2	-3	274.178	0.357143	1.85714
2	Molco effluent	274.039	19604022	274.039	0.021	12	10	6	1	1	275.043	5	-1	275.046	0.6	1.3
5	Peuco effluent	274.039	22134218	274.039	-0.052	12	10	6	1	1	275.042	5	-1	275.046	0.6	1.3
7	Huililco control	275.093	4995777	275.092	0.039	15	15	5	0	0	276.096	8	3	276.1	0.333333	1.06667
2	Molco effluent	275.096	3306277	275.096	-0.001	19	12	5	0	1	276.099	3	-2	276.103	0.416667	1.66667
7	Huililco control	275.096	5733569	275.096	-0.001	19	12	5	0	1	276.099	3	-2	276.103	0.416667	1.66667
2	Molco effluent	275.104	8900391	275.104	0.028	15	14	4	2	0	276.107	8	4	276.111	0.285714	1.14286
3	Molco confluent	275.114	10187355	275.114	0.039	19	12	7	0	0	276.117	3	-4	276.121	0.583333	1.66667
2	Molco effluent	275.129	3557676	275.129	0.093	19	16	4	0	0	276.132	7	3	276.136	0.25	1.25
4	Peuco control	275.129	4074308	275.129	-0.016	19	16	4	0	0	276.132	7	3	276.136	0.25	1.25
7	Huililco control	275.129	5080776	275.129	0.093	19	16	4	0	0	276.132	7	3	276.136	0.25	1.25
3	Molco confluent	275.15	7871075	275.15	-0.052	23	13	6	0	0	276.153	2	-4	276.157	0.461538	1.84615
2	Molco effluent	276.099	1909007	276.099	0.104	14	13	4	3	0	277.103	8	4	277.106	0.307692	1.15385
6	Peuco confluent	277.072	47150272	277.072	-0.051	13	14	6	0	0	278.075	8	2	278.079	0.428571	1
17	Niltre confluent	277.072	7894000	277.072	-0.015	13	14	6	0	0	278.075	8	2	278.079	0.428571	1
4	Peuco control	277.108	6617213	277.108	0.039	17	15	5	0	0	278.112	7	2	278.115	0.333333	1.2
6	Peuco confluent	277.108	7455946	277.108	-0.034	17	15	5	0	0	278.111	7	2	278.115	0.333333	1.2
14	Niltre control	277.108	14103540	277.108	0.003	17	15	5	0	0	278.112	7	2	278.115	0.333333	1.2
3	Molco confluent	277.111	2859810	277.112	-0.182	21	12	5	0	1	278.115	2	-3	278.119	0.416667	1.83333
2	Molco effluent	277.145	16233739	277.145	0.02	21	16	4	0	0	278.148	6	2	278.152	0.25	1.375
3	Molco confluent	277.145	18033706	277.145	0.02	21	16	4	0	0	278.148	6	2	278.152	0.25	1.375
4	Peuco control	277.145	7357571	277.145	0.056	21	16	4	0	0	278.148	6	2	278.152	0.25	1.375
5	Peuco effluent	277.145	57546808	277.145	-0.016	21	16	4	0	0	278.148	6	2	278.152	0.25	1.375
6	Peuco confluent	277.145	23413970	277.145	-0.016	21	16	4	0	0	278.148	6	2	278.152	0.25	1.375
7	Huililco control	277.145	13383264	277.145	-0.016	21	16	4	0	0	278.148	6	2	278.152	0.25	1.375
8	Huililco effluent	277.145	11918984	277.145	-0.016	21	16	4	0	0	278.148	6	2	278.152	0.25	1.375
2	Molco effluent	277.156	9709837	277.156	-0.027	21	15	3	2	0	278.159	6	3	278.163	0.2	1.46667
3	Molco confluent	277.181	3158579	277.181	-0.214	25	17	3	0	0	278.184	5	2	278.188	0.176471	1.52941
1	Molco control	279.087	5910495	279.087	0.056	15	14	6	0	0	280.091	7	1	280.095	0.428571	1.14286
7	Huililco control	279.087	6036991	279.087	-0.087	15	14	6	0	0	280.091	7	1	280.095	0.428571	1.14286
3	Molco confluent	279.099	4612609	279.099	0.046	15	13	5	2	0	280.102	7	2	280.106	0.384615	1.23077
1	Molco control	279.124	5604838	279.124	-0.069	19	15	5	0	0	280.127	6	1	280.131	0.333333	1.33333
2	Molco effluent	279.124	7194370	279.124	0.002	19	15	5	0	0	280.127	6	1	280.131	0.333333	1.33333
3	Molco confluent	279.124	9383431	279.124	0.038	19	15	5	0	0	280.127	6	1	280.131	0.333333	1.33333
7	Huililco control	279.124	9439238	279.124	-0.069	19	15	5	0	0	280.127	6	1	280.131	0.333333	1.33333
14	Niltre control	279.124	19176886	279.124	-0.033	19	15	5	0	0	280.127	6	1	280.131	0.333333	1.33333
15	Niltre effluent 1	279.124	16778104	279.124	0.002	19	15	5	0	0	280.127	6	1	280.131	0.333333	1.33333
1	Molco control	279.127	5087719	279.127	-0.001	23	12	5	0	1	280.131	1	-4	280.134	0.416667	2
2	Molco effluent	279.127	11984643	279.127	0.034	23	12	5	0	1	280.131	1	-4	280.134	0.416667	2
3	Molco confluent	279.127	18959880	279.127	-0.073	23	12	5	0	1	280.131	1	-4	280.134	0.416667	2
6	Peuco confluent	279.127	36329124	279.127	-0.073	23	12	5	0	1	280.131	1	-4	280.134	0.416667	2
2	Molco effluent	279.145	17055496	279.145	0.002	23	12	7	0	0	280.148	1	-6	280.152	0.583333	2
2	Molco effluent	279.16	12245772	279.16	0.02	23	16	4	0	0	280.163	5	1	280.167	0.25	1.5
3	Molco confluent	279.16	6455824	279.16	0.02	23	16	4	0	0	280.163	5	1	280.167	0.25	1.5
6	Peuco confluent	279.16	6485677	279.16	0.02	23	16	4	0	0	280.164	5	1	280.167	0.25	1.5
1	Molco control	279.164	29161454	279.164	0.016	27	13	4	0	1	280.167	0	-4	280.171	0.307692	2.15385
3	Molco confluent	279.164	11904529	279.164	-0.02	27	13	4	0	1	280.167	0	-4	280.171	0.307692	2.15385
4	Peuco control	279.164	6642657	279.164	0.124	27	13	4	0	1	280.167	0	-4	280.171	0.307692	2.15385
6	Peuco confluent	279.164	14855854	279.164	-0.02	27	13	4	0	1	280.167	0	-4	280.171	0.307692	2.15385
7	Huililco control	279.164	60189712	279.164	0.016	27	13	4	0	1	280.167	0	-4	280.171	0.307692	2.15385
2	Molco effluent	281.067	3147798	281.067	-0.068	13	13	7	0	0	282.07	7	0	282.074	0.538462	1.07692
4	Peuco control	281.067	5881164	281.067	-0.033	13	13	7	0	0	282.07	7	0	282.074	0.538462	1.07692
7	Huililco control	281.067	5039040	281.067	0.038	13	13	7	0	0	282.07	7	0	282.074	0.538462	1.07692
2	Molco effluent	281.103	9980192	281.103	0.056	17	14	6	0	0	282.106	6	0	282.11	0.428571	1.28571
3	Molco confluent	281.103	11883522	281.103	0.02	17	14	6	0	0	282.106	6	0	282.11	0.428571	1.28571
6	Peuco confluent	281.103	10981522	281.103	0.056	17	14	6	0	0	282.106	6	0	282.11	0.428571	1.28571
2	Molco effluent	281.106	2105122	281.106	-0.019	21	11	6	0	1	282.11	1	-5	282.114	0.545455	2
3	Molco confluent	281.106	2538244	281.106	0.052	21	11	6	0	1	282.11	1	-5	282.114	0.545455	2
2	Molco effluent	281.139	12386603	281.139	0.109	21	15	5	0	0	282.143	5	0	282.147	0.333333	1.46667
3	Molco confluent	281.139	12361740	281.139	0.002	21	15	5	0	0	282.143	5	0	282.147	0.333333	1.46667
7	Huililco control	281.139	9994705	281.139	0.002	21	15	5	0	0	282.143	5	0	282.147	0.333333	1.46667
2	Molco effluent	281.143	12065068	281.143	0.034	25	12	5	0	1	282.146	0	-5	282.15	0.416667	2.16667
6	Peuco confluent	281.143	21917852	281.143	-0.037	25	12	5	0	1	282.146	0	-5	282.15	0.416667	2.16667
2	Molco effluent	281.176	14577973	281.176	0.055	25	16	4	0	0	282.179	4	0	282.183	0.25	1.625
3	Molco confluent	281.176	7767062	281.176	0.02	25	16	4	0	0	282.179	4	0	282.183	0.25	1.625
5	Peuco effluent	281.176	14834584	281.176	-0.016	25	16	4	0	0	282.179	4	0	282.183	0.25	1.625
6	Peuco confluent	281.176	8824997	281.176	0.02	25	16	4	0	0	282.179	4	0	282.183	0.25	1.625
7	Huililco control	281.176	4584921	281.176	0.091	25	16	4	0	0	282.179	4	0	282.183	0.25	1.625
2	Molco effluent	283.082	11420524	283.082	0.003	15	13	7	0	0	284.086	6	-1	284.09	0.538462	1.23077
3	Molco confluent	283.082	13527586	283.082	0.038	15	13	7	0	0	284.086	6	-1	284.09	0.538462	1.23077
5	Peuco effluent	283.082	20010320	283.082	0.003	15	13	7	0	0	284.086	6	-1	284.09	0.538462	1.23077
6	Peuco confluent	283.082	15364769	283.082	0.038	15	13	7	0	0	284.086	6	-1	284.09	0.538462	1.23077
7	Huililco control	283.082	12299178	283.082	0.038	15	13	7	0	0	284.086	6	-1	284.09	0.538462	1.23077
2	Molco effluent	283.119	22154104	283.119	0.055	19	14	6	0	0	284.122	5	-1	284.126	0.428571	1.42857
3	Molco confluent	283.119	21871148	283.119	0.02	19	14	6	0	0	284.122	5	-1	284.126	0.428571	1.42857
5	Peuco effluent	283.119	32288088	283.119	0.02	19	14	6	0	0	284.122	5	-1	284.126	0.428571	1.42857
6	Peuco confluent	283.119	23212714	283.119	-0.015	19	14	6	0	0	284.122	5	-1	284.126	0.428571	1.42857
7	Huililco control	283.119	15382451	283.119	0.091	19	14	6	0	0	284.122	5	-1	284.126	0.428571	1.42857
9	Huililco confluent	283.119	16689842	283.119	0.02	19	14	6	0	0	284.122	5	-1	284.126	0.428571	1.42857
15	Niltre effluent 1	283.119	15867593	283.119	0.02	19	14	6	0	0	284.122	5	-1	284.126	0.428571	1.42857
16	Niltre effluent 2	283.119	27980774	283.119	0.02	19	14	6	0	0	284.122	5	-1	284.126	0.428571	1.42857
17	Niltre confluent	283.119	16644383	283.119	-0.015	19	14	6	0	0	284.122	5	-1	284.126	0.428571	1.42857
2	Molco effluent	283.122	2099065	283.122	0.052	23	11	6	0	1	284.125	0	-6	284.129	0.545455	2.18182
3	Molco confluent	283.122	3583534	283.122	-0.125	23	11	6	0	1	284.125	0	-6	284.129	0.545455	2.18182
6	Peuco confluent	283.122	2265260	283.122	-0.09	23	11	6	0	1	284.125	0	-6	284.129	0.545455	2.18182
1	Molco control	283.155	5303087	283.155	0.037	23	15	5	0	0	284.159	4	-1	284.162	0.333333	1.6
2	Molco effluent	283.155	20071300	283.155	0.073	23	15	5	0	0	284.158	4	-1	284.162	0.333333	1.6
3	Molco confluent	283.155	14547511	283.155	-0.033	23	15	5	0	0	284.158	4	-1	284.162	0.333333	1.6
5	Peuco effluent	283.155	12359009	283.155	0.002	23	15	5	0	0	284.158	4	-1	284.162	0.333333	1.6
6	Peuco confluent	283.155	12247733	283.155	0.002	23	15	5	0	0	284.158	4	-1	284.162	0.333333	1.6
2	Molco effluent	283.191	14822286	283.191	0.02	27	16	4	0	0	284.195	3	-1	284.199	0.25	1.75
3	Molco confluent	283.191	6268482	283.191	-0.086	27	16	4	0	0	284.195	3	-1	284.199	0.25	1.75
2	Molco effluent	284.125	16495799	284.125	0.013	18	12	5	3	0	285.129	5	0	285.132	0.416667	1.58333
3	Molco confluent	284.125	20132690	284.125	0.013	18	12	5	3	0	285.128	5	0	285.132	0.416667	1.58333
6	Peuco confluent	284.125	16694213	284.125	-0.022	18	12	5	3	0	285.129	5	0	285.132	0.416667	1.58333
2	Molco effluent	285.04	1863653	285.04	-0.19	9	15	6	0	0	286.044	11	5	286.048	0.4	0.666667
3	Molco confluent	285.04	8118374	285.04	0.021	9	15	6	0	0	286.044	11	5	286.048	0.4	0.666667
7	Huililco control	285.04	4433835	285.04	-0.015	9	15	6	0	0	286.044	11	5	286.048	0.4	0.666667
2	Molco effluent	285.098	14261752	285.098	0.038	17	13	7	0	0	286.101	5	-2	286.105	0.538462	1.38462
3	Molco confluent	285.098	16159863	285.098	-0.033	17	13	7	0	0	286.101	5	-2	286.105	0.538462	1.38462
5	Peuco effluent	285.098	24149822	285.098	0.002	17	13	7	0	0	286.101	5	-2	286.105	0.538462	1.38462
6	Peuco confluent	285.098	17523936	285.098	-0.033	17	13	7	0	0	286.101	5	-2	286.105	0.538462	1.38462
14	Niltre control	285.098	12799912	285.098	-0.033	17	13	7	0	0	286.101	5	-2	286.105	0.538462	1.38462
17	Niltre confluent	285.098	12199696	285.098	-0.033	17	13	7	0	0	286.101	5	-2	286.105	0.538462	1.38462
2	Molco effluent	285.113	7559678	285.113	-0.015	17	17	4	0	0	286.116	9	5	286.121	0.235294	1.05882
7	Huililco control	285.117	10092991	285.117	-0.019	21	14	4	0	1	286.12	4	0	286.124	0.285714	1.57143
1	Molco control	285.134	5940486	285.134	0.02	21	14	6	0	0	286.138	4	-2	286.142	0.428571	1.57143
2	Molco effluent	285.134	16485893	285.134	0.02	21	14	6	0	0	286.138	4	-2	286.142	0.428571	1.57143
3	Molco confluent	285.134	16622722	285.134	-0.015	21	14	6	0	0	286.138	4	-2	286.142	0.428571	1.57143
6	Peuco confluent	285.134	14001387	285.134	-0.015	21	14	6	0	0	286.138	4	-2	286.142	0.428571	1.57143
7	Huililco control	285.134	9616836	285.134	0.02	21	14	6	0	0	286.138	4	-2	286.142	0.428571	1.57143
3	Molco confluent	285.146	3476102	285.146	0.079	21	13	5	2	0	286.149	4	-1	286.153	0.384615	1.69231
2	Molco effluent	285.171	10922513	285.171	-0.033	25	15	5	0	0	286.174	3	-2	286.178	0.333333	1.73333
3	Molco confluent	285.171	9431181	285.171	-0.033	25	15	5	0	0	286.174	3	-2	286.178	0.333333	1.73333
6	Peuco confluent	285.171	8916214	285.171	0.037	25	15	5	0	0	286.174	3	-2	286.178	0.333333	1.73333
1	Molco control	285.207	8175896	285.207	-0.016	29	16	4	0	0	286.211	2	-2	286.214	0.25	1.875
2	Molco effluent	285.207	21640734	285.207	0.019	29	16	4	0	0	286.211	2	-2	286.214	0.25	1.875
3	Molco confluent	285.207	9291929	285.207	-0.051	29	16	4	0	0	286.21	2	-2	286.214	0.25	1.875
4	Peuco control	285.207	3802857	285.207	-0.086	29	16	4	0	0	286.21	2	-2	286.214	0.25	1.875
6	Peuco confluent	285.207	13444353	285.207	-0.051	29	16	4	0	0	286.211	2	-2	286.214	0.25	1.875
1	Molco control	286.202	6082070	286.202	-0.082	28	15	4	1	0	287.206	2	-2	287.21	0.266667	1.93333
1	Molco control	287.056	6796026	287.056	-0.015	11	15	6	0	0	288.059	10	4	288.063	0.4	0.8
3	Molco confluent	287.114	10602237	287.114	-0.067	19	13	7	0	0	288.117	4	-3	288.121	0.538462	1.53846
2	Molco effluent	287.125	35586244	287.125	0.027	19	12	6	2	0	288.128	4	-2	288.132	0.5	1.66667
5	Peuco effluent	287.125	43139412	287.125	0.027	19	12	6	2	0	288.128	4	-2	288.132	0.5	1.66667
6	Peuco confluent	287.125	26472272	287.125	0.027	19	12	6	2	0	288.128	4	-2	288.132	0.5	1.66667
2	Molco effluent	287.15	14665934	287.15	0.02	23	14	6	0	0	288.153	3	-3	288.157	0.428571	1.71429
3	Molco confluent	287.15	18267912	287.15	-0.05	23	14	6	0	0	288.153	3	-3	288.157	0.428571	1.71429
6	Peuco confluent	287.15	19042136	287.15	-0.05	23	14	6	0	0	288.153	3	-3	288.157	0.428571	1.71429
1	Molco control	287.223	6383399	287.223	0.019	31	16	4	0	0	288.226	1	-3	288.23	0.25	2
2	Molco effluent	287.223	24965352	287.223	0.054	31	16	4	0	0	288.226	1	-3	288.23	0.25	2
6	Peuco confluent	287.223	9670512	287.223	-0.051	31	16	4	0	0	288.226	1	-3	288.23	0.25	2
4	Peuco control	289.035	5759757	289.035	0.003	9	14	7	0	0	290.039	10	3	290.043	0.5	0.714286
7	Huililco control	289.072	5609043	289.072	0.02	13	15	6	0	0	290.075	9	3	290.079	0.4	0.933333
14	Niltre control	289.072	11508843	289.072	-0.049	13	15	6	0	0	290.075	9	3	290.079	0.4	0.933333
1	Molco control	289.108	6458693	289.108	0.002	17	16	5	0	0	290.111	8	3	290.115	0.3125	1.125
2	Molco effluent	289.108	3555523	289.108	-0.032	17	16	5	0	0	290.111	8	3	290.115	0.3125	1.125
4	Peuco control	289.108	7966499	289.108	0.037	17	16	5	0	0	290.111	8	3	290.115	0.3125	1.125
6	Peuco confluent	289.108	5699045	289.108	0.002	17	16	5	0	0	290.111	8	3	290.115	0.3125	1.125
7	Huililco control	289.108	7234143	289.108	0.037	17	16	5	0	0	290.111	8	3	290.115	0.3125	1.125
17	Niltre confluent	289.108	5961600	289.108	0.002	17	16	5	0	0	290.111	8	3	290.115	0.3125	1.125
3	Molco confluent	289.129	14160314	289.129	-0.067	21	13	7	0	0	290.133	3	-4	290.137	0.538462	1.69231
7	Huililco control	289.129	6638182	289.129	-0.032	21	13	7	0	0	290.133	3	-4	290.137	0.538462	1.69231
6	Peuco confluent	289.145	4210674	289.145	-0.05	21	17	4	0	0	290.148	7	3	290.152	0.235294	1.29412
2	Molco effluent	289.166	9943002	289.166	0.019	25	14	6	0	0	290.169	2	-4	290.173	0.428571	1.85714
3	Molco confluent	289.166	11344327	289.166	0.019	25	14	6	0	0	290.169	2	-4	290.173	0.428571	1.85714
6	Peuco confluent	289.166	10265081	289.166	0.054	25	14	6	0	0	290.169	2	-4	290.173	0.428571	1.85714
2	Molco effluent	290.107	17859934	290.107	-0.032	20	12	5	1	1	291.11	3	-2	291.114	0.416667	1.75
3	Molco confluent	290.107	8443683	290.107	-0.032	20	12	5	1	1	291.11	3	-2	291.114	0.416667	1.75
2	Molco effluent	290.143	12813678	290.143	-0.015	24	13	4	1	1	291.146	2	-2	291.15	0.307692	1.92308
7	Huililco control	291.018	9577694	291.018	0.085	11	10	8	0	1	292.021	5	-3	292.025	0.8	1.2
1	Molco control	291.087	7349171	291.087	-0.015	15	15	6	0	0	292.091	8	2	292.095	0.4	1.06667
3	Molco confluent	291.087	7859356	291.087	-0.049	15	15	6	0	0	292.091	8	2	292.095	0.4	1.06667
4	Peuco control	291.087	10058148	291.087	0.088	15	15	6	0	0	292.091	8	2	292.095	0.4	1.06667
7	Huililco control	291.087	8431862	291.087	0.088	15	15	6	0	0	292.091	8	2	292.095	0.4	1.06667
14	Niltre control	291.087	16104228	291.087	-0.049	15	15	6	0	0	292.091	8	2	292.095	0.4	1.06667
3	Molco confluent	291.124	8892586	291.124	-0.066	19	16	5	0	0	292.127	7	2	292.131	0.3125	1.25
4	Peuco control	291.124	10920369	291.124	0.037	19	16	5	0	0	292.127	7	2	292.131	0.3125	1.25
6	Peuco confluent	291.124	9951419	291.124	-0.032	19	16	5	0	0	292.127	7	2	292.131	0.3125	1.25
7	Huililco control	291.124	10763523	291.124	0.002	19	16	5	0	0	292.127	7	2	292.131	0.3125	1.25
14	Niltre control	291.124	11157298	291.124	-0.032	19	16	5	0	0	292.127	7	2	292.131	0.3125	1.25
15	Niltre effluent 1	291.124	9371557	291.124	-0.032	19	16	5	0	0	292.127	7	2	292.131	0.3125	1.25
1	Molco control	291.16	4995019	291.16	0.019	23	17	4	0	0	292.164	6	2	292.167	0.235294	1.41176
2	Molco effluent	291.16	8387365	291.16	0.019	23	17	4	0	0	292.163	6	2	292.167	0.235294	1.41176
3	Molco confluent	291.16	10526905	291.16	-0.049	23	17	4	0	0	292.164	6	2	292.167	0.235294	1.41176
3	Molco confluent	291.164	11948218	291.164	-0.053	27	14	4	0	1	292.167	1	-3	292.171	0.285714	2
2	Molco effluent	291.197	21868340	291.197	0.002	27	18	3	0	0	292.2	5	2	292.204	0.166667	1.55556
1	Molco control	293.067	6947417	293.067	0.037	13	14	7	0	0	294.07	8	1	294.074	0.5	1
3	Molco confluent	293.067	8196032	293.067	0.003	13	14	7	0	0	294.07	8	1	294.074	0.5	1
6	Peuco confluent	293.067	9814957	293.067	-0.031	13	14	7	0	0	294.07	8	1	294.074	0.5	1
7	Huililco control	293.067	7158722	293.067	0.071	13	14	7	0	0	294.07	8	1	294.074	0.5	1
14	Niltre control	293.067	17403398	293.067	-0.031	13	14	7	0	0	294.07	8	1	294.074	0.5	1
15	Niltre effluent 1	293.067	12438104	293.067	-0.031	13	14	7	0	0	294.07	8	1	294.074	0.5	1
16	Niltre effluent 2	293.067	15873923	293.067	-0.066	13	14	7	0	0	294.07	8	1	294.074	0.5	1
17	Niltre confluent	293.067	14873763	293.067	-0.031	13	14	7	0	0	294.07	8	1	294.074	0.5	1
1	Molco control	293.103	9639526	293.103	-0.015	17	15	6	0	0	294.106	7	1	294.11	0.4	1.2
2	Molco effluent	293.103	8001181	293.103	0.019	17	15	6	0	0	294.106	7	1	294.11	0.4	1.2
3	Molco confluent	293.103	11803599	293.103	-0.015	17	15	6	0	0	294.106	7	1	294.11	0.4	1.2
4	Peuco control	293.103	15193203	293.103	-0.015	17	15	6	0	0	294.106	7	1	294.11	0.4	1.2
6	Peuco confluent	293.103	14137275	293.103	0.054	17	15	6	0	0	294.106	7	1	294.11	0.4	1.2
7	Huililco control	293.103	13104079	293.103	0.019	17	15	6	0	0	294.106	7	1	294.11	0.4	1.2
9	Huililco confluent	293.103	10474274	293.103	0.019	17	15	6	0	0	294.106	7	1	294.11	0.4	1.2
14	Niltre control	293.103	26218004	293.103	-0.015	17	15	6	0	0	294.106	7	1	294.11	0.4	1.2
17	Niltre confluent	293.103	21081264	293.103	0.019	17	15	6	0	0	294.106	7	1	294.11	0.4	1.2
1	Molco control	293.106	1740647	293.106	-0.257	21	12	6	0	1	294.109	2	-4	294.114	0.5	1.83333
2	Molco effluent	293.106	18152094	293.106	0.016	21	12	6	0	1	294.11	2	-4	294.114	0.5	1.83333
3	Molco confluent	293.106	13496273	293.106	0.016	21	12	6	0	1	294.11	2	-4	294.114	0.5	1.83333
2	Molco effluent	293.114	10216098	293.114	0.009	17	14	5	2	0	294.118	7	2	294.122	0.357143	1.28571
7	Huililco control	293.114	3518932	293.114	0.009	17	14	5	2	0	294.118	7	2	294.122	0.357143	1.28571
1	Molco control	293.139	7866995	293.139	0.002	21	16	5	0	0	294.143	6	1	294.147	0.3125	1.375
2	Molco effluent	293.139	15923886	293.139	-0.032	21	16	5	0	0	294.143	6	1	294.147	0.3125	1.375
3	Molco confluent	293.139	13344735	293.139	-0.032	21	16	5	0	0	294.143	6	1	294.147	0.3125	1.375
4	Peuco control	293.139	9068672	293.139	0.036	21	16	5	0	0	294.143	6	1	294.147	0.3125	1.375
6	Peuco confluent	293.139	12351434	293.139	0.036	21	16	5	0	0	294.143	6	1	294.147	0.3125	1.375
7	Huililco control	293.139	12151773	293.139	-0.032	21	16	5	0	0	294.143	6	1	294.147	0.3125	1.375
9	Huililco confluent	293.139	10141488	293.139	-0.032	21	16	5	0	0	294.143	6	1	294.147	0.3125	1.375
14	Niltre control	293.139	13936162	293.139	0.002	21	16	5	0	0	294.143	6	1	294.147	0.3125	1.375
2	Molco effluent	293.161	10185400	293.161	-0.032	25	13	7	0	0	294.164	1	-6	294.168	0.538462	2
3	Molco confluent	293.173	3029485	293.173	0.24	29	13	1	2	2	294.176	0	-1	294.18	0.0769231	2.30769
1	Molco control	293.176	165164672	293.176	0.019	25	17	4	0	0	294.179	5	1	294.183	0.235294	1.52941
2	Molco effluent	293.176	293489344	293.176	-0.015	25	17	4	0	0	294.179	5	1	294.183	0.235294	1.52941
3	Molco confluent	293.176	331007968	293.176	-0.049	25	17	4	0	0	294.179	5	1	294.183	0.235294	1.52941
4	Peuco control	293.176	194622608	293.176	-0.015	25	17	4	0	0	294.179	5	1	294.183	0.235294	1.52941
5	Peuco effluent	293.176	47401100	293.176	-0.049	25	17	4	0	0	294.179	5	1	294.183	0.235294	1.52941
6	Peuco confluent	293.176	46843864	293.176	-0.049	25	17	4	0	0	294.179	5	1	294.183	0.235294	1.52941
7	Huililco control	293.176	26749930	293.176	0.019	25	17	4	0	0	294.179	5	1	294.183	0.235294	1.52941
1	Molco control	293.179	101037696	293.179	0.015	29	14	4	0	1	294.183	0	-4	294.186	0.285714	2.14286
2	Molco effluent	293.179	37677760	293.179	-0.019	29	14	4	0	1	294.183	0	-4	294.186	0.285714	2.14286
3	Molco confluent	293.179	32970736	293.179	-0.019	29	14	4	0	1	294.183	0	-4	294.186	0.285714	2.14286
4	Peuco control	293.179	21058702	293.179	-0.019	29	14	4	0	1	294.183	0	-4	294.186	0.285714	2.14286
5	Peuco effluent	293.179	37062796	293.179	-0.053	29	14	4	0	1	294.183	0	-4	294.186	0.285714	2.14286
6	Peuco confluent	293.179	40875992	293.179	-0.053	29	14	4	0	1	294.183	0	-4	294.186	0.285714	2.14286
7	Huililco control	293.179	106593264	293.179	-0.019	29	14	4	0	1	294.183	0	-4	294.186	0.285714	2.14286
8	Huililco effluent	293.179	65510604	293.179	-0.019	29	14	4	0	1	294.183	0	-4	294.186	0.285714	2.14286
9	Huililco confluent	293.179	182959936	293.179	-0.019	29	14	4	0	1	294.183	0	-4	294.186	0.285714	2.14286
17	Niltre confluent	293.179	37158092	293.179	-0.053	29	14	4	0	1	294.183	0	-4	294.186	0.285714	2.14286
3	Molco confluent	293.181	1404912	293.181	0.166	25	15	0	4	1	294.184	5	5	294.188	0	1.73333
2	Molco effluent	293.212	137972432	293.212	0.002	29	18	3	0	0	294.216	4	1	294.219	0.166667	1.66667
2	Molco effluent	295.043	8203860	295.043	-0.065	15	9	5	2	2	296.046	3	-2	296.05	0.555556	1.77778
1	Molco control	295.082	9196866	295.082	-0.031	15	14	7	0	0	296.086	7	0	296.09	0.5	1.14286
2	Molco effluent	295.082	6420072	295.082	0.003	15	14	7	0	0	296.085	7	0	296.09	0.5	1.14286
3	Molco confluent	295.082	11725612	295.082	-0.031	15	14	7	0	0	296.085	7	0	296.09	0.5	1.14286
4	Peuco control	295.082	12226417	295.082	0.036	15	14	7	0	0	296.086	7	0	296.09	0.5	1.14286
6	Peuco confluent	295.082	22082288	295.082	-0.099	15	14	7	0	0	296.086	7	0	296.09	0.5	1.14286
7	Huililco control	295.082	12025551	295.082	-0.031	15	14	7	0	0	296.086	7	0	296.09	0.5	1.14286
14	Niltre control	295.082	24486186	295.082	-0.031	15	14	7	0	0	296.086	7	0	296.09	0.5	1.14286
2	Molco effluent	295.086	3289961	295.086	0.067	19	11	7	0	1	296.089	2	-5	296.093	0.636364	1.81818
3	Molco confluent	295.086	2417966	295.086	-0.069	19	11	7	0	1	296.089	2	-5	296.093	0.636364	1.81818
1	Molco control	295.119	12810576	295.119	0.053	19	15	6	0	0	296.122	6	0	296.126	0.4	1.33333
2	Molco effluent	295.119	13721210	295.119	0.019	19	15	6	0	0	296.122	6	0	296.126	0.4	1.33333
3	Molco confluent	295.119	17443644	295.119	-0.049	19	15	6	0	0	296.122	6	0	296.126	0.4	1.33333
4	Peuco control	295.119	16383872	295.119	0.019	19	15	6	0	0	296.122	6	0	296.126	0.4	1.33333
6	Peuco confluent	295.119	18766590	295.119	-0.015	19	15	6	0	0	296.122	6	0	296.126	0.4	1.33333
9	Huililco confluent	295.119	13769287	295.119	0.019	19	15	6	0	0	296.122	6	0	296.126	0.4	1.33333
15	Niltre effluent 1	295.119	31538544	295.119	0.019	19	15	6	0	0	296.122	6	0	296.126	0.4	1.33333
16	Niltre effluent 2	295.119	35148412	295.119	0.019	19	15	6	0	0	296.122	6	0	296.126	0.4	1.33333
2	Molco effluent	295.122	5516412	295.122	0.016	23	12	6	0	1	296.125	1	-5	296.129	0.5	2
3	Molco confluent	295.122	13122366	295.122	-0.052	23	12	6	0	1	296.125	1	-5	296.129	0.5	2
6	Peuco confluent	295.122	5037825	295.122	0.05	23	12	6	0	1	296.125	1	-5	296.129	0.5	2
2	Molco effluent	295.13	15320703	295.13	0.009	19	14	5	2	0	296.133	6	1	296.137	0.357143	1.42857
3	Molco confluent	295.13	8221505	295.13	0.043	19	14	5	2	0	296.133	6	1	296.137	0.357143	1.42857
6	Peuco confluent	295.13	8734468	295.13	-0.025	19	14	5	2	0	296.133	6	1	296.137	0.357143	1.42857
1	Molco control	295.155	6755678	295.155	0.07	23	16	5	0	0	296.158	5	0	296.162	0.3125	1.5
2	Molco effluent	295.155	23760524	295.155	0.036	23	16	5	0	0	296.158	5	0	296.162	0.3125	1.5
3	Molco confluent	295.155	20468556	295.155	-0.066	23	16	5	0	0	296.158	5	0	296.162	0.3125	1.5
5	Peuco effluent	295.155	16155456	295.155	-0.066	23	16	5	0	0	296.158	5	0	296.162	0.3125	1.5
6	Peuco confluent	295.155	15278862	295.155	0.036	23	16	5	0	0	296.159	5	0	296.162	0.3125	1.5
8	Huililco effluent	295.155	11753493	295.155	0.036	23	16	5	0	0	296.158	5	0	296.162	0.3125	1.5
17	Niltre confluent	295.155	9369513	295.155	0.002	23	16	5	0	0	296.159	5	0	296.162	0.3125	1.5
3	Molco confluent	295.158	7717710	295.158	0.032	27	13	5	0	1	296.162	0	-5	296.166	0.384615	2.15385
2	Molco effluent	295.228	86593200	295.228	0.002	31	18	3	0	0	296.231	3	0	296.235	0.166667	1.77778
3	Molco confluent	296.15	2078739	296.15	0.039	22	15	5	1	0	297.154	5	0	297.158	0.333333	1.53333
1	Molco control	297.062	6714449	297.062	-0.014	13	13	8	0	0	298.065	7	-1	298.069	0.615385	1.07692
3	Molco confluent	297.062	11040446	297.062	-0.048	13	13	8	0	0	298.065	7	-1	298.069	0.615385	1.07692
3	Molco confluent	297.066	1403840	297.066	-0.273	13	11	4	4	1	298.07	7	3	298.074	0.363636	1.27273
1	Molco control	297.098	10305632	297.098	-0.065	17	14	7	0	0	298.101	6	-1	298.105	0.5	1.28571
2	Molco effluent	297.098	16689796	297.098	-0.031	17	14	7	0	0	298.101	6	-1	298.105	0.5	1.28571
3	Molco confluent	297.098	22433486	297.098	-0.065	17	14	7	0	0	298.101	6	-1	298.105	0.5	1.28571
4	Peuco control	297.098	14049978	297.098	-0.031	17	14	7	0	0	298.101	6	-1	298.105	0.5	1.28571
5	Peuco effluent	297.098	23416340	297.098	-0.099	17	14	7	0	0	298.101	6	-1	298.105	0.5	1.28571
6	Peuco confluent	297.098	23424614	297.098	-0.065	17	14	7	0	0	298.101	6	-1	298.105	0.5	1.28571
14	Niltre control	297.098	27440256	297.098	-0.065	17	14	7	0	0	298.101	6	-1	298.105	0.5	1.28571
15	Niltre effluent 1	297.098	22044836	297.098	-0.099	17	14	7	0	0	298.101	6	-1	298.105	0.5	1.28571
2	Molco effluent	297.101	1466374	297.101	0.066	21	11	7	0	1	298.104	1	-6	298.109	0.636364	2
3	Molco confluent	297.101	3179729	297.101	-0.203	21	11	7	0	1	298.104	1	-6	298.109	0.636364	2
2	Molco effluent	297.134	18641560	297.134	-0.015	21	15	6	0	0	298.138	5	-1	298.142	0.4	1.46667
3	Molco confluent	297.134	19787488	297.134	-0.048	21	15	6	0	0	298.138	5	-1	298.142	0.4	1.46667
4	Peuco control	297.134	9410250	297.134	-0.082	21	15	6	0	0	298.138	5	-1	298.142	0.4	1.46667
6	Peuco confluent	297.134	17297016	297.134	-0.048	21	15	6	0	0	298.138	5	-1	298.142	0.4	1.46667
16	Niltre effluent 2	297.134	31946140	297.134	-0.048	21	15	6	0	0	298.138	5	-1	298.142	0.4	1.46667
2	Molco effluent	297.138	3560089	297.138	0.049	25	12	6	0	1	298.141	0	-6	298.145	0.5	2.16667
3	Molco confluent	297.138	4177634	297.138	-0.153	25	12	6	0	1	298.141	0	-6	298.145	0.5	2.16667
6	Peuco confluent	297.138	2698873	297.138	-0.119	25	12	6	0	1	298.141	0	-6	298.145	0.5	2.16667
7	Huililco control	297.138	1371104	297.138	-0.254	25	12	6	0	1	298.141	0	-6	298.145	0.5	2.16667
2	Molco effluent	297.146	11442846	297.146	-0.058	21	14	5	2	0	298.149	5	0	298.153	0.357143	1.57143
1	Molco control	297.153	56089720	297.153	-0.001	25	16	3	0	1	298.156	4	1	298.16	0.1875	1.625
2	Molco effluent	297.153	47674016	297.153	-0.001	25	16	3	0	1	298.156	4	1	298.16	0.1875	1.625
3	Molco confluent	297.153	61132520	297.153	-0.069	25	16	3	0	1	298.156	4	1	298.16	0.1875	1.625
4	Peuco control	297.153	16564946	297.153	-0.035	25	16	3	0	1	298.156	4	1	298.16	0.1875	1.625
5	Peuco effluent	297.153	232246832	297.153	-0.069	25	16	3	0	1	298.156	4	1	298.16	0.1875	1.625
6	Peuco confluent	297.153	100880000	297.153	-0.069	25	16	3	0	1	298.156	4	1	298.16	0.1875	1.625
7	Huililco control	297.153	57836068	297.153	-0.035	25	16	3	0	1	298.156	4	1	298.16	0.1875	1.625
8	Huililco effluent	297.153	1881064320	297.153	-0.069	25	16	3	0	1	298.156	4	1	298.16	0.1875	1.625
9	Huililco confluent	297.153	1142343040	297.153	-0.035	25	16	3	0	1	298.156	4	1	298.16	0.1875	1.625
14	Niltre control	297.153	18230424	297.153	-0.069	25	16	3	0	1	298.156	4	1	298.16	0.1875	1.625
2	Molco effluent	297.171	120361640	297.171	0.036	25	16	5	0	0	298.174	4	-1	298.178	0.3125	1.625
3	Molco confluent	297.171	63622896	297.171	0.002	25	16	5	0	0	298.174	4	-1	298.178	0.3125	1.625
5	Peuco effluent	297.171	133598768	297.171	0.002	25	16	5	0	0	298.174	4	-1	298.178	0.3125	1.625
6	Peuco confluent	297.171	76082824	297.171	0.002	25	16	5	0	0	298.174	4	-1	298.178	0.3125	1.625
8	Huililco effluent	297.171	56001452	297.171	0.002	25	16	5	0	0	298.174	4	-1	298.178	0.3125	1.625
9	Huililco confluent	297.171	45704624	297.171	0.002	25	16	5	0	0	298.174	4	-1	298.178	0.3125	1.625
2	Molco effluent	297.244	199217872	297.244	-0.032	33	18	3	0	0	298.247	2	-1	298.251	0.166667	1.88889
3	Molco confluent	297.244	11208468	297.244	0.001	33	18	3	0	0	298.247	2	-1	298.251	0.166667	1.88889
5	Peuco effluent	297.243	18032204	297.244	-0.099	33	18	3	0	0	298.247	2	-1	298.251	0.166667	1.88889
6	Peuco confluent	297.243	10809001	297.244	-0.133	33	18	3	0	0	298.247	2	-1	298.251	0.166667	1.88889
9	Huililco confluent	297.243	16864720	297.244	-0.066	33	18	3	0	0	298.247	2	-1	298.251	0.166667	1.88889
16	Niltre effluent 2	297.243	47703496	297.244	-0.066	33	18	3	0	0	298.247	2	-1	298.251	0.166667	1.88889
3	Molco confluent	298.104	1555764	298.104	-0.138	16	12	6	3	0	299.108	6	0	299.112	0.5	1.41667
2	Molco effluent	298.141	20628668	298.141	-0.021	20	13	5	3	0	299.144	5	0	299.148	0.384615	1.61538
3	Molco confluent	298.141	10958022	298.141	-0.021	20	13	5	3	0	299.144	5	0	299.148	0.384615	1.61538
1	Molco control	299.056	6497175	299.056	0.086	11	16	6	0	0	300.059	11	5	300.063	0.375	0.75
4	Peuco control	299.056	6353442	299.056	-0.014	11	16	6	0	0	300.059	11	5	300.063	0.375	0.75
3	Molco confluent	299.096	1827486	299.096	-0.101	19	14	5	0	1	300.099	5	0	300.103	0.357143	1.42857
6	Peuco confluent	299.096	7250440	299.096	-0.001	19	14	5	0	1	300.099	5	0	300.103	0.357143	1.42857
2	Molco effluent	299.114	19250910	299.114	0.002	19	14	7	0	0	300.117	5	-2	300.121	0.5	1.42857
3	Molco confluent	299.114	22170278	299.114	0.002	19	14	7	0	0	300.117	5	-2	300.121	0.5	1.42857
4	Peuco control	299.114	8132156	299.114	-0.065	19	14	7	0	0	300.117	5	-2	300.121	0.5	1.42857
5	Peuco effluent	299.114	23662894	299.114	-0.031	19	14	7	0	0	300.117	5	-2	300.121	0.5	1.42857
6	Peuco confluent	299.114	20898320	299.114	0.002	19	14	7	0	0	300.117	5	-2	300.121	0.5	1.42857
15	Niltre effluent 1	299.114	16540704	299.114	0.002	19	14	7	0	0	300.117	5	-2	300.121	0.5	1.42857
1	Molco control	299.129	2574518	299.129	-0.115	19	18	4	0	0	300.132	9	5	300.136	0.222222	1.11111
4	Peuco control	299.129	2840643	299.129	0.119	19	18	4	0	0	300.132	9	5	300.136	0.222222	1.11111
2	Molco effluent	299.132	2241001	299.132	0.283	23	15	4	0	1	300.135	4	0	300.14	0.266667	1.6
2	Molco effluent	299.15	15986419	299.15	-0.015	23	15	6	0	0	300.153	4	-2	300.157	0.4	1.6
3	Molco confluent	299.15	16210617	299.15	-0.015	23	15	6	0	0	300.153	4	-2	300.157	0.4	1.6
6	Peuco confluent	299.15	12931618	299.15	-0.082	23	15	6	0	0	300.153	4	-2	300.157	0.4	1.6
16	Niltre effluent 2	299.15	13797608	299.15	-0.082	23	15	6	0	0	300.153	4	-2	300.157	0.4	1.6
2	Molco effluent	299.186	34002696	299.186	0.002	27	16	5	0	0	300.19	3	-2	300.194	0.3125	1.75
3	Molco confluent	299.186	18516684	299.186	-0.032	27	16	5	0	0	300.19	3	-2	300.194	0.3125	1.75
5	Peuco effluent	299.186	30323020	299.186	-0.065	27	16	5	0	0	300.19	3	-2	300.194	0.3125	1.75
6	Peuco confluent	299.186	22004276	299.186	-0.032	27	16	5	0	0	300.19	3	-2	300.194	0.3125	1.75
7	Huililco control	299.186	9005472	299.186	0.002	27	16	5	0	0	300.19	3	-2	300.194	0.3125	1.75
2	Molco effluent	299.223	11138844	299.223	0.018	31	17	4	0	0	300.226	2	-2	300.23	0.235294	1.88235
2	Molco effluent	299.259	113858352	299.259	-0.032	35	18	3	0	0	300.263	1	-2	300.266	0.166667	2
3	Molco confluent	299.259	10546928	299.259	-0.065	35	18	3	0	0	300.263	1	-2	300.266	0.166667	2
4	Peuco control	299.259	4115583	299.259	-0.199	35	18	3	0	0	300.263	1	-2	300.266	0.166667	2
5	Peuco effluent	299.259	24125802	299.259	-0.032	35	18	3	0	0	300.263	1	-2	300.266	0.166667	2
6	Peuco confluent	299.259	10101334	299.259	-0.032	35	18	3	0	0	300.263	1	-2	300.266	0.166667	2
16	Niltre effluent 2	299.259	52136216	299.259	-0.065	35	18	3	0	0	300.263	1	-2	300.266	0.166667	2
2	Molco effluent	300.193	15511883	300.193	-0.005	26	14	4	3	0	301.196	3	-1	301.2	0.285714	1.92857
6	Peuco confluent	300.193	11930651	300.193	-0.105	26	14	4	3	0	301.196	3	-1	301.2	0.285714	1.92857
1	Molco control	300.999	15391475	300.999	0.02	5	14	8	0	0	302.002	12	4	302.006	0.571429	0.428571
3	Molco confluent	300.999	14648940	300.999	-0.047	5	14	8	0	0	302.002	12	4	302.006	0.571429	0.428571
15	Niltre effluent 1	300.999	44451732	300.999	-0.047	5	14	8	0	0	302.002	12	4	302.006	0.571429	0.428571
16	Niltre effluent 2	300.999	52612120	300.999	-0.047	5	14	8	0	0	302.002	12	4	302.006	0.571429	0.428571
1	Molco control	301.035	4900611	301.035	-0.064	9	15	7	0	0	302.039	11	4	302.043	0.466667	0.666667
3	Molco confluent	301.035	4053632	301.035	-0.03	9	15	7	0	0	302.039	11	4	302.043	0.466667	0.666667
4	Peuco control	301.035	5332423	301.035	-0.196	9	15	7	0	0	302.039	11	4	302.043	0.466667	0.666667
5	Peuco effluent	301.072	11799645	301.072	-0.047	13	16	6	0	0	302.075	10	4	302.079	0.375	0.875
6	Peuco confluent	301.072	8671695	301.072	-0.047	13	16	6	0	0	302.075	10	4	302.079	0.375	0.875
4	Peuco control	301.108	7334379	301.108	-0.031	17	17	5	0	0	302.112	9	4	302.115	0.294118	1.05882
2	Molco effluent	301.111	4690280	301.112	-0.068	21	14	5	0	1	302.115	4	-1	302.119	0.357143	1.57143
2	Molco effluent	301.129	13476723	301.129	0.002	21	14	7	0	0	302.133	4	-3	302.137	0.5	1.57143
3	Molco confluent	301.129	14628529	301.129	-0.131	21	14	7	0	0	302.133	4	-3	302.137	0.5	1.57143
6	Peuco confluent	301.129	12924396	301.129	-0.031	21	14	7	0	0	302.133	4	-3	302.137	0.5	1.57143
3	Molco confluent	301.144	5651641	301.145	-0.147	21	18	4	0	0	302.148	8	4	302.152	0.222222	1.22222
2	Molco effluent	301.166	12714888	301.166	-0.015	25	15	6	0	0	302.169	3	-3	302.173	0.4	1.73333
3	Molco confluent	301.166	18828996	301.166	-0.048	25	15	6	0	0	302.169	3	-3	302.173	0.4	1.73333
6	Peuco confluent	301.166	23021054	301.166	0.019	25	15	6	0	0	302.169	3	-3	302.173	0.4	1.73333
7	Huililco control	301.166	8021295	301.166	-0.015	25	15	6	0	0	302.169	3	-3	302.173	0.4	1.73333
2	Molco effluent	301.202	74718112	301.202	0.002	29	16	5	0	0	302.205	2	-3	302.209	0.3125	1.875
3	Molco confluent	301.202	35100376	301.202	0.002	29	16	5	0	0	302.205	2	-3	302.209	0.3125	1.875
5	Peuco effluent	301.202	57152660	301.202	-0.032	29	16	5	0	0	302.205	2	-3	302.209	0.3125	1.875
6	Peuco confluent	301.202	36107792	301.202	-0.032	29	16	5	0	0	302.205	2	-3	302.209	0.3125	1.875
9	Huililco confluent	301.202	19604732	301.202	-0.032	29	16	5	0	0	302.205	2	-3	302.209	0.3125	1.875
2	Molco effluent	301.217	6410151	301.217	0.051	29	20	2	0	0	302.221	6	4	302.225	0.1	1.5
1	Molco control	301.238	1985376	301.238	-0.148	33	17	4	0	0	302.242	1	-3	302.246	0.235294	2
2	Molco effluent	301.238	5689268	301.238	0.084	33	17	4	0	0	302.242	1	-3	302.246	0.235294	2
1	Molco control	303.051	8469165	303.051	0.003	11	15	7	0	0	304.054	10	3	304.058	0.466667	0.8
6	Peuco confluent	303.051	7126469	303.051	-0.03	11	15	7	0	0	304.054	10	3	304.058	0.466667	0.8
17	Niltre confluent	303.051	12858594	303.051	-0.03	11	15	7	0	0	304.054	10	3	304.058	0.466667	0.8
1	Molco control	303.087	9740990	303.087	0.019	15	16	6	0	0	304.091	9	3	304.095	0.375	1
4	Peuco control	303.087	11181507	303.087	-0.047	15	16	6	0	0	304.091	9	3	304.095	0.375	1
6	Peuco confluent	303.087	9194968	303.087	-0.047	15	16	6	0	0	304.091	9	3	304.095	0.375	1
16	Niltre effluent 2	303.087	10917853	303.087	-0.08	15	16	6	0	0	304.091	9	3	304.095	0.375	1
2	Molco effluent	303.099	113270816	303.099	-0.024	15	15	5	2	0	304.102	9	4	304.106	0.333333	1.06667
3	Molco confluent	303.099	76962512	303.099	-0.057	15	15	5	2	0	304.102	9	4	304.106	0.333333	1.06667
5	Peuco effluent	303.099	125278160	303.099	-0.024	15	15	5	2	0	304.102	9	4	304.106	0.333333	1.06667
6	Peuco confluent	303.099	72767968	303.099	-0.057	15	15	5	2	0	304.102	9	4	304.106	0.333333	1.06667
9	Huililco confluent	303.099	52883628	303.099	-0.024	15	15	5	2	0	304.102	9	4	304.106	0.333333	1.06667
16	Niltre effluent 2	303.099	25948130	303.099	-0.057	15	15	5	2	0	304.102	9	4	304.106	0.333333	1.06667
3	Molco confluent	303.109	5692119	303.109	-0.014	19	13	8	0	0	304.112	4	-4	304.116	0.615385	1.53846
1	Molco control	303.124	10518223	303.124	-0.031	19	17	5	0	0	304.127	8	3	304.131	0.294118	1.17647
3	Molco confluent	303.124	11165407	303.124	-0.031	19	17	5	0	0	304.127	8	3	304.131	0.294118	1.17647
4	Peuco control	303.124	12912086	303.124	0.002	19	17	5	0	0	304.127	8	3	304.131	0.294118	1.17647
6	Peuco confluent	303.124	10590699	303.124	-0.031	19	17	5	0	0	304.127	8	3	304.131	0.294118	1.17647
2	Molco effluent	303.127	3282483	303.127	-0.232	23	14	5	0	1	304.13	3	-2	304.134	0.357143	1.71429
3	Molco confluent	303.127	1676513	303.127	0.065	23	14	5	0	1	304.13	3	-2	304.134	0.357143	1.71429
2	Molco effluent	303.145	10522686	303.145	-0.031	23	14	7	0	0	304.148	3	-4	304.152	0.5	1.71429
3	Molco confluent	303.145	16458475	303.145	-0.064	23	14	7	0	0	304.148	3	-4	304.152	0.5	1.71429
6	Peuco confluent	303.145	9922038	303.145	-0.031	23	14	7	0	0	304.148	3	-4	304.152	0.5	1.71429
6	Peuco confluent	303.181	8272393	303.181	-0.081	27	15	6	0	0	304.185	2	-4	304.189	0.4	1.86667
2	Molco effluent	303.218	7728235	303.218	0.035	31	16	5	0	0	304.221	1	-4	304.225	0.3125	2
2	Molco effluent	304.122	12210852	304.122	-0.031	22	13	5	1	1	305.126	3	-2	305.13	0.384615	1.76923
5	Peuco effluent	304.122	18497956	304.122	0.002	22	13	5	1	1	305.126	3	-2	305.13	0.384615	1.76923
3	Molco confluent	304.13	1440268	304.13	0.061	18	15	4	3	0	305.134	8	4	305.138	0.266667	1.26667
2	Molco effluent	304.159	30606010	304.159	-0.047	26	14	4	1	1	305.162	2	-2	305.166	0.285714	1.92857
3	Molco confluent	305.03	7724808	305.03	-0.112	9	14	8	0	0	306.033	10	2	306.038	0.571429	0.714286
4	Peuco control	305.03	7308728	305.03	-0.014	9	14	8	0	0	306.033	10	2	306.038	0.571429	0.714286
1	Molco control	305.067	9812608	305.067	0.003	13	15	7	0	0	306.07	9	2	306.074	0.466667	0.933333
3	Molco confluent	305.067	8350492	305.067	-0.03	13	15	7	0	0	306.07	9	2	306.074	0.466667	0.933333
4	Peuco control	305.067	11981259	305.067	-0.03	13	15	7	0	0	306.07	9	2	306.074	0.466667	0.933333
16	Niltre effluent 2	305.067	15170460	305.067	-0.03	13	15	7	0	0	306.07	9	2	306.074	0.466667	0.933333
2	Molco effluent	305.07	16303362	305.07	-0.034	17	12	7	0	1	306.073	4	-3	306.077	0.583333	1.5
3	Molco confluent	305.07	15025950	305.07	-0.067	17	12	7	0	1	306.073	4	-3	306.077	0.583333	1.5
1	Molco control	305.103	14146194	305.103	-0.014	17	16	6	0	0	306.106	8	2	306.11	0.375	1.125
3	Molco confluent	305.103	14651185	305.103	-0.047	17	16	6	0	0	306.106	8	2	306.11	0.375	1.125
4	Peuco control	305.103	20224478	305.103	0.019	17	16	6	0	0	306.106	8	2	306.11	0.375	1.125
6	Peuco confluent	305.103	15484431	305.103	0.019	17	16	6	0	0	306.106	8	2	306.11	0.375	1.125
16	Niltre effluent 2	305.103	20063150	305.103	-0.047	17	16	6	0	0	306.106	8	2	306.11	0.375	1.125
17	Niltre confluent	305.103	15999169	305.103	0.019	17	16	6	0	0	306.106	8	2	306.11	0.375	1.125
3	Molco confluent	305.106	3706675	305.106	0.015	21	13	6	0	1	306.109	3	-3	306.114	0.461538	1.69231
1	Molco control	305.139	13034148	305.139	-0.063	21	17	5	0	0	306.143	7	2	306.147	0.294118	1.29412
3	Molco confluent	305.139	15656774	305.139	-0.096	21	17	5	0	0	306.143	7	2	306.147	0.294118	1.29412
4	Peuco control	305.139	14846450	305.139	-0.096	21	17	5	0	0	306.143	7	2	306.147	0.294118	1.29412
6	Peuco confluent	305.139	12209698	305.139	-0.096	21	17	5	0	0	306.143	7	2	306.147	0.294118	1.29412
7	Huililco control	305.139	18671830	305.139	-0.063	21	17	5	0	0	306.143	7	2	306.147	0.294118	1.29412
8	Huililco effluent	305.139	13054963	305.139	-0.063	21	17	5	0	0	306.143	7	2	306.147	0.294118	1.29412
15	Niltre effluent 1	305.139	15087564	305.139	-0.063	21	17	5	0	0	306.143	7	2	306.147	0.294118	1.29412
16	Niltre effluent 2	305.139	14369728	305.139	-0.096	21	17	5	0	0	306.143	7	2	306.147	0.294118	1.29412
17	Niltre confluent	305.139	12560595	305.139	-0.162	21	17	5	0	0	306.143	7	2	306.147	0.294118	1.29412
1	Molco control	305.176	5223095	305.176	0.018	25	18	4	0	0	306.179	6	2	306.183	0.222222	1.44444
3	Molco confluent	305.176	10870618	305.176	-0.014	25	18	4	0	0	306.179	6	2	306.183	0.222222	1.44444
3	Molco confluent	305.212	2897775	305.212	-0.097	29	19	3	0	0	306.216	5	2	306.219	0.157895	1.57895
2	Molco effluent	306.109	2096039	306.11	-0.184	16	14	5	3	0	307.113	8	3	307.117	0.357143	1.21429
3	Molco confluent	307.046	8600471	307.046	-0.014	11	14	8	0	0	308.049	9	1	308.053	0.571429	0.857143
4	Peuco control	307.046	7475712	307.046	-0.079	11	14	8	0	0	308.049	9	1	308.053	0.571429	0.857143
15	Niltre effluent 1	307.046	14851037	307.046	-0.079	11	14	8	0	0	308.049	9	1	308.053	0.571429	0.857143
1	Molco control	307.082	13620860	307.082	-0.03	15	15	7	0	0	308.086	8	1	308.09	0.466667	1.06667
3	Molco confluent	307.082	13697964	307.082	0.002	15	15	7	0	0	308.086	8	1	308.09	0.466667	1.06667
4	Peuco control	307.082	19297812	307.082	-0.03	15	15	7	0	0	308.086	8	1	308.09	0.466667	1.06667
6	Peuco confluent	307.082	18338396	307.082	-0.063	15	15	7	0	0	308.086	8	1	308.09	0.466667	1.06667
16	Niltre effluent 2	307.082	26003350	307.082	-0.095	15	15	7	0	0	308.086	8	1	308.09	0.466667	1.06667
2	Molco effluent	307.086	7374383	307.086	-0.001	19	12	7	0	1	308.089	3	-4	308.093	0.583333	1.66667
2	Molco effluent	307.094	8697396	307.094	-0.007	15	14	6	2	0	308.097	8	2	308.101	0.428571	1.14286
1	Molco control	307.119	20536974	307.119	-0.014	19	16	6	0	0	308.122	7	1	308.126	0.375	1.25
2	Molco effluent	307.119	12765765	307.119	-0.047	19	16	6	0	0	308.122	7	1	308.126	0.375	1.25
3	Molco confluent	307.119	20863938	307.119	-0.079	19	16	6	0	0	308.122	7	1	308.126	0.375	1.25
4	Peuco control	307.119	27311656	307.119	-0.047	19	16	6	0	0	308.122	7	1	308.126	0.375	1.25
6	Peuco confluent	307.119	22934128	307.119	-0.047	19	16	6	0	0	308.122	7	1	308.126	0.375	1.25
7	Huililco control	307.119	29623520	307.119	-0.014	19	16	6	0	0	308.122	7	1	308.126	0.375	1.25
14	Niltre control	307.119	30406596	307.119	-0.014	19	16	6	0	0	308.122	7	1	308.126	0.375	1.25
2	Molco effluent	307.122	4878919	307.122	-0.05	23	13	6	0	1	308.125	2	-4	308.129	0.461538	1.84615
3	Molco confluent	307.122	4372932	307.122	-0.115	23	13	6	0	1	308.125	2	-4	308.129	0.461538	1.84615
6	Peuco confluent	307.122	1722995	307.122	-0.115	23	13	6	0	1	308.125	2	-4	308.129	0.461538	1.84615
9	Huililco confluent	307.122	1859581	307.122	-0.408	23	13	6	0	1	308.125	2	-4	308.129	0.461538	1.84615
6	Peuco confluent	307.13	2286711	307.13	-0.056	19	15	5	2	0	308.133	7	2	308.137	0.333333	1.33333
2	Molco effluent	307.155	16955998	307.155	-0.031	23	17	5	0	0	308.158	6	1	308.162	0.294118	1.41176
3	Molco confluent	307.155	21038038	307.155	-0.063	23	17	5	0	0	308.158	6	1	308.162	0.294118	1.41176
4	Peuco control	307.155	9592380	307.155	-0.128	23	17	5	0	0	308.158	6	1	308.162	0.294118	1.41176
6	Peuco confluent	307.155	11977350	307.155	-0.063	23	17	5	0	0	308.158	6	1	308.162	0.294118	1.41176
7	Huililco control	307.155	14138612	307.155	0.002	23	17	5	0	0	308.158	6	1	308.162	0.294118	1.41176
2	Molco effluent	307.158	21342816	307.158	-0.034	27	14	5	0	1	308.162	1	-4	308.166	0.357143	2
3	Molco confluent	307.158	11324377	307.158	-0.067	27	14	5	0	1	308.162	1	-4	308.166	0.357143	2
2	Molco effluent	307.191	31619702	307.191	-0.015	27	18	4	0	0	308.195	5	1	308.199	0.222222	1.55556
3	Molco confluent	307.191	10197996	307.191	-0.047	27	18	4	0	0	308.195	5	1	308.199	0.222222	1.55556
6	Peuco confluent	307.191	9136794	307.191	-0.08	27	18	4	0	0	308.195	5	1	308.199	0.222222	1.55556
7	Huililco control	307.191	6512904	307.191	-0.015	27	18	4	0	0	308.195	5	1	308.199	0.222222	1.55556
2	Molco effluent	308.081	7374030	308.081	-0.063	18	11	7	1	1	309.084	3	-4	309.088	0.636364	1.72727
2	Molco effluent	308.117	18181350	308.117	-0.079	22	12	6	1	1	309.121	2	-4	309.125	0.5	1.91667
6	Peuco confluent	308.117	9211053	308.117	-0.047	22	12	6	1	1	309.121	2	-4	309.125	0.5	1.91667
3	Molco confluent	308.125	2227993	308.125	0.044	18	14	5	3	0	309.129	7	2	309.132	0.357143	1.35714
6	Peuco confluent	308.125	2551985	308.125	-0.02	18	14	5	3	0	309.129	7	2	309.132	0.357143	1.35714
2	Molco effluent	308.154	10927359	308.154	-0.031	26	13	5	1	1	309.157	1	-4	309.161	0.384615	2.07692
2	Molco effluent	308.208	20024612	308.208	0.118	30	14	6	1	0	309.211	0	-6	309.215	0.428571	2.21429
3	Molco confluent	309.025	5220920	309.025	-0.03	9	13	9	0	0	310.029	9	0	310.032	0.692308	0.769231
1	Molco control	309.062	9750152	309.062	-0.046	13	14	8	0	0	310.065	8	0	310.069	0.571429	1
3	Molco confluent	309.062	10983502	309.062	0.019	13	14	8	0	0	310.065	8	0	310.069	0.571429	1
4	Peuco control	309.062	10507891	309.062	-0.046	13	14	8	0	0	310.065	8	0	310.069	0.571429	1
7	Huililco control	309.062	7775486	309.062	0.019	13	14	8	0	0	310.065	8	0	310.069	0.571429	1
1	Molco control	309.098	18971292	309.098	0.002	17	15	7	0	0	310.101	7	0	310.105	0.466667	1.2
2	Molco effluent	309.098	11972486	309.098	0.002	17	15	7	0	0	310.101	7	0	310.105	0.466667	1.2
3	Molco confluent	309.098	20412516	309.098	-0.062	17	15	7	0	0	310.101	7	0	310.105	0.466667	1.2
4	Peuco control	309.098	28709512	309.098	-0.03	17	15	7	0	0	310.101	7	0	310.105	0.466667	1.2
6	Peuco confluent	309.098	122644200	309.098	-0.03	17	15	7	0	0	310.101	7	0	310.105	0.466667	1.2
14	Niltre control	309.098	39382028	309.098	-0.03	17	15	7	0	0	310.101	7	0	310.105	0.466667	1.2
15	Niltre effluent 1	309.098	30234734	309.098	0.002	17	15	7	0	0	310.101	7	0	310.105	0.466667	1.2
2	Molco effluent	309.101	11186056	309.101	0.064	21	12	7	0	1	310.104	2	-5	310.109	0.583333	1.83333
3	Molco confluent	309.101	8890470	309.101	-0.066	21	12	7	0	1	310.104	2	-5	310.109	0.583333	1.83333
6	Peuco confluent	309.101	21108458	309.101	-0.034	21	12	7	0	1	310.105	2	-5	310.109	0.583333	1.83333
1	Molco control	309.134	17255088	309.134	-0.014	21	16	6	0	0	310.138	6	0	310.142	0.375	1.375
2	Molco effluent	309.134	21917600	309.134	-0.079	21	16	6	0	0	310.138	6	0	310.142	0.375	1.375
3	Molco confluent	309.134	25311354	309.134	-0.111	21	16	6	0	0	310.138	6	0	310.142	0.375	1.375
4	Peuco control	309.134	23073436	309.134	-0.079	21	16	6	0	0	310.138	6	0	310.142	0.375	1.375
5	Peuco effluent	309.134	15967014	309.134	-0.079	21	16	6	0	0	310.138	6	0	310.142	0.375	1.375
6	Peuco confluent	309.134	26363646	309.134	-0.111	21	16	6	0	0	310.138	6	0	310.142	0.375	1.375
8	Huililco effluent	309.134	22043958	309.134	-0.143	21	16	6	0	0	310.138	6	0	310.142	0.375	1.375
2	Molco effluent	309.138	4753826	309.138	-0.115	25	13	6	0	1	310.141	1	-5	310.145	0.461538	2
3	Molco confluent	309.138	2636925	309.138	-0.082	25	13	6	0	1	310.141	1	-5	310.145	0.461538	2
6	Peuco confluent	309.138	2815232	309.138	-0.179	25	13	6	0	1	310.141	1	-5	310.145	0.461538	2
1	Molco control	309.155	12679866	309.155	-0.014	25	13	8	0	0	310.159	1	-7	310.163	0.615385	2
2	Molco effluent	309.155	31961006	309.155	-0.014	25	13	8	0	0	310.159	1	-7	310.163	0.615385	2
1	Molco control	309.171	31179458	309.171	0.002	25	17	5	0	0	310.174	5	0	310.178	0.294118	1.52941
2	Molco effluent	309.171	59133880	309.171	-0.03	25	17	5	0	0	310.174	5	0	310.178	0.294118	1.52941
3	Molco confluent	309.171	73418896	309.171	-0.03	25	17	5	0	0	310.174	5	0	310.178	0.294118	1.52941
4	Peuco control	309.171	23745202	309.171	-0.03	25	17	5	0	0	310.174	5	0	310.178	0.294118	1.52941
6	Peuco confluent	309.171	15081235	309.171	0.002	25	17	5	0	0	310.174	5	0	310.178	0.294118	1.52941
1	Molco control	309.174	151491264	309.174	-0.034	29	14	5	0	1	310.177	0	-5	310.181	0.357143	2.14286
2	Molco effluent	309.174	100216760	309.174	-0.034	29	14	5	0	1	310.177	0	-5	310.181	0.357143	2.14286
3	Molco confluent	309.174	93530256	309.174	-0.066	29	14	5	0	1	310.177	0	-5	310.181	0.357143	2.14286
4	Peuco control	309.174	30470836	309.174	-0.034	29	14	5	0	1	310.177	0	-5	310.181	0.357143	2.14286
5	Peuco effluent	309.174	80216888	309.174	-0.034	29	14	5	0	1	310.177	0	-5	310.181	0.357143	2.14286
6	Peuco confluent	309.174	104392472	309.174	-0.034	29	14	5	0	1	310.177	0	-5	310.181	0.357143	2.14286
7	Huililco control	309.174	195483968	309.174	-0.034	29	14	5	0	1	310.177	0	-5	310.181	0.357143	2.14286
8	Huililco effluent	309.174	60562768	309.174	-0.066	29	14	5	0	1	310.177	0	-5	310.181	0.357143	2.14286
9	Huililco confluent	309.174	767876480	309.174	-0.034	29	14	5	0	1	310.177	0	-5	310.181	0.357143	2.14286
14	Niltre control	309.174	120069176	309.174	-0.066	29	14	5	0	1	310.177	0	-5	310.181	0.357143	2.14286
15	Niltre effluent 1	309.174	33224858	309.174	-0.066	29	14	5	0	1	310.177	0	-5	310.181	0.357143	2.14286
17	Niltre confluent	309.174	120920304	309.174	-0.066	29	14	5	0	1	310.177	0	-5	310.181	0.357143	2.14286
1	Molco control	309.207	5425878	309.207	-0.047	29	18	4	0	0	310.21	4	0	310.214	0.222222	1.66667
2	Molco effluent	309.207	57225168	309.207	-0.015	29	18	4	0	0	310.21	4	0	310.214	0.222222	1.66667
3	Molco confluent	309.207	12523687	309.207	-0.015	29	18	4	0	0	310.21	4	0	310.214	0.222222	1.66667
4	Peuco control	309.207	3670215	309.207	-0.047	29	18	4	0	0	310.211	4	0	310.214	0.222222	1.66667
5	Peuco effluent	309.207	14984011	309.207	0.018	29	18	4	0	0	310.21	4	0	310.214	0.222222	1.66667
6	Peuco confluent	309.207	18988840	309.207	0.018	29	18	4	0	0	310.21	4	0	310.214	0.222222	1.66667
3	Molco confluent	310.104	2900686	310.104	0.06	16	13	6	3	0	311.108	7	1	311.112	0.461538	1.30769
5	Peuco effluent	310.141	3230510	310.141	-0.085	20	14	5	3	0	311.144	6	1	311.148	0.357143	1.5
6	Peuco confluent	310.141	2577234	310.141	0.012	20	14	5	3	0	311.144	6	1	311.148	0.357143	1.5
1	Molco control	311.077	8762059	311.077	0.051	15	14	8	0	0	312.081	7	-1	312.085	0.571429	1.14286
2	Molco effluent	311.077	5814511	311.077	-0.046	15	14	8	0	0	312.081	7	-1	312.085	0.571429	1.14286
3	Molco confluent	311.077	12547372	311.077	-0.046	15	14	8	0	0	312.081	7	-1	312.085	0.571429	1.14286
4	Peuco control	311.077	13127438	311.077	-0.046	15	14	8	0	0	312.08	7	-1	312.085	0.571429	1.14286
16	Niltre effluent 2	311.077	20178924	311.077	-0.046	15	14	8	0	0	312.081	7	-1	312.085	0.571429	1.14286
2	Molco effluent	311.08	2214129	311.081	-0.435	19	11	8	0	1	312.084	2	-6	312.088	0.727273	1.81818
1	Molco control	311.114	17540830	311.114	-0.062	19	15	7	0	0	312.117	6	-1	312.121	0.466667	1.33333
2	Molco effluent	311.114	18070792	311.114	-0.03	19	15	7	0	0	312.117	6	-1	312.121	0.466667	1.33333
3	Molco confluent	311.114	24964418	311.114	-0.062	19	15	7	0	0	312.117	6	-1	312.121	0.466667	1.33333
4	Peuco control	311.114	29087524	311.114	-0.062	19	15	7	0	0	312.117	6	-1	312.121	0.466667	1.33333
6	Peuco confluent	311.114	29744028	311.114	-0.094	19	15	7	0	0	312.117	6	-1	312.121	0.466667	1.33333
14	Niltre control	311.114	47874188	311.114	-0.094	19	15	7	0	0	312.117	6	-1	312.121	0.466667	1.33333
15	Niltre effluent 1	311.114	41270552	311.114	-0.062	19	15	7	0	0	312.117	6	-1	312.121	0.466667	1.33333
2	Molco effluent	311.117	3952907	311.117	-0.001	23	12	7	0	1	312.12	1	-6	312.124	0.583333	2
3	Molco confluent	311.117	3395397	311.117	-0.194	23	12	7	0	1	312.12	1	-6	312.124	0.583333	2
6	Peuco confluent	311.117	1872798	311.117	-0.162	23	12	7	0	1	312.12	1	-6	312.124	0.583333	2
2	Molco effluent	311.15	21472546	311.15	-0.014	23	16	6	0	0	312.153	5	-1	312.157	0.375	1.5
3	Molco confluent	311.15	22154586	311.15	-0.046	23	16	6	0	0	312.153	5	-1	312.157	0.375	1.5
4	Peuco control	311.15	8859449	311.15	-0.046	23	16	6	0	0	312.153	5	-1	312.157	0.375	1.5
6	Peuco confluent	311.15	17519538	311.15	-0.046	23	16	6	0	0	312.153	5	-1	312.157	0.375	1.5
8	Huililco effluent	311.15	13486625	311.15	-0.014	23	16	6	0	0	312.153	5	-1	312.157	0.375	1.5
9	Huililco confluent	311.15	14780916	311.15	-0.014	23	16	6	0	0	312.153	5	-1	312.157	0.375	1.5
15	Niltre effluent 1	311.15	16659758	311.15	-0.046	23	16	6	0	0	312.153	5	-1	312.157	0.375	1.5
16	Niltre effluent 2	311.15	18593812	311.15	-0.078	23	16	6	0	0	312.153	5	-1	312.157	0.375	1.5
1	Molco control	311.169	223336192	311.169	-0.034	27	17	3	0	1	312.172	4	1	312.176	0.176471	1.64706
2	Molco effluent	311.169	140178736	311.169	-0.034	27	17	3	0	1	312.172	4	1	312.176	0.176471	1.64706
3	Molco confluent	311.169	210759008	311.169	-0.098	27	17	3	0	1	312.172	4	1	312.176	0.176471	1.64706
4	Peuco control	311.169	59422532	311.169	-0.066	27	17	3	0	1	312.172	4	1	312.176	0.176471	1.64706
5	Peuco effluent	311.169	346023744	311.169	-0.098	27	17	3	0	1	312.172	4	1	312.176	0.176471	1.64706
6	Peuco confluent	311.169	190671808	311.169	-0.098	27	17	3	0	1	312.172	4	1	312.176	0.176471	1.64706
8	Huililco effluent	311.169	4266058240	311.169	-0.162	27	17	3	0	1	312.172	4	1	312.176	0.176471	1.64706
9	Huililco confluent	311.169	2603016704	311.169	-0.13	27	17	3	0	1	312.172	4	1	312.176	0.176471	1.64706
14	Niltre control	311.169	51847340	311.169	-0.098	27	17	3	0	1	312.172	4	1	312.176	0.176471	1.64706
15	Niltre effluent 1	311.169	29707578	311.169	-0.098	27	17	3	0	1	312.172	4	1	312.176	0.176471	1.64706
1	Molco control	311.186	7969543	311.186	0.002	27	17	5	0	0	312.19	4	-1	312.194	0.294118	1.64706
2	Molco effluent	311.186	86832448	311.186	-0.03	27	17	5	0	0	312.19	4	-1	312.194	0.294118	1.64706
3	Molco confluent	311.186	35417456	311.186	-0.095	27	17	5	0	0	312.19	4	-1	312.194	0.294118	1.64706
5	Peuco effluent	311.186	33433430	311.186	-0.063	27	17	5	0	0	312.19	4	-1	312.194	0.294118	1.64706
6	Peuco confluent	311.186	27712456	311.186	-0.03	27	17	5	0	0	312.19	4	-1	312.194	0.294118	1.64706
15	Niltre effluent 1	311.186	9378116	311.186	-0.03	27	17	5	0	0	312.19	4	-1	312.194	0.294118	1.64706
2	Molco effluent	311.223	128382296	311.223	-0.047	31	18	4	0	0	312.226	3	-1	312.23	0.222222	1.77778
3	Molco confluent	311.223	21183880	311.223	-0.111	31	18	4	0	0	312.226	3	-1	312.23	0.222222	1.77778
5	Peuco effluent	311.223	23275368	311.223	-0.079	31	18	4	0	0	312.226	3	-1	312.23	0.222222	1.77778
6	Peuco confluent	311.223	31476702	311.223	-0.111	31	18	4	0	0	312.226	3	-1	312.23	0.222222	1.77778
8	Huililco effluent	311.223	15917647	311.223	-0.143	31	18	4	0	0	312.226	3	-1	312.23	0.222222	1.77778
9	Huililco confluent	311.223	19597854	311.223	-0.079	31	18	4	0	0	312.226	3	-1	312.23	0.222222	1.77778
2	Molco effluent	313.05	42932856	313.05	-0.01	13	12	6	2	1	314.053	7	1	314.057	0.5	1.16667
3	Molco confluent	313.05	66589200	313.05	-0.042	13	12	6	2	1	314.053	7	1	314.057	0.5	1.16667
5	Peuco effluent	313.05	92089160	313.05	-0.042	13	12	6	2	1	314.053	7	1	314.057	0.5	1.16667
6	Peuco confluent	313.05	38289476	313.05	-0.106	13	12	6	2	1	314.053	7	1	314.057	0.5	1.16667
1	Molco control	313.072	4922145	313.072	-0.109	13	17	6	0	0	314.075	11	5	314.079	0.352941	0.823529
1	Molco control	313.093	7738157	313.093	-0.046	17	14	8	0	0	314.096	6	-2	314.1	0.571429	1.28571
2	Molco effluent	313.093	8718999	313.093	0.05	17	14	8	0	0	314.096	6	-2	314.1	0.571429	1.28571
3	Molco confluent	313.093	15206957	313.093	-0.046	17	14	8	0	0	314.096	6	-2	314.1	0.571429	1.28571
6	Peuco confluent	313.093	13148256	313.093	-0.046	17	14	8	0	0	314.096	6	-2	314.1	0.571429	1.28571
2	Molco effluent	313.111	3877029	313.112	-0.129	21	15	5	0	1	314.115	5	0	314.119	0.333333	1.46667
1	Molco control	313.129	10574657	313.129	-0.03	21	15	7	0	0	314.133	5	-2	314.137	0.466667	1.46667
2	Molco effluent	313.129	24677042	313.129	-0.062	21	15	7	0	0	314.133	5	-2	314.137	0.466667	1.46667
3	Molco confluent	313.129	26980932	313.129	-0.094	21	15	7	0	0	314.133	5	-2	314.137	0.466667	1.46667
4	Peuco control	313.129	16471013	313.129	-0.126	21	15	7	0	0	314.133	5	-2	314.137	0.466667	1.46667
5	Peuco effluent	313.129	21076852	313.129	-0.094	21	15	7	0	0	314.133	5	-2	314.137	0.466667	1.46667
6	Peuco confluent	313.129	26194040	313.129	-0.126	21	15	7	0	0	314.133	5	-2	314.137	0.466667	1.46667
7	Huililco control	313.129	20029958	313.129	-0.094	21	15	7	0	0	314.133	5	-2	314.137	0.466667	1.46667
8	Huililco effluent	313.129	16815896	313.129	-0.094	21	15	7	0	0	314.133	5	-2	314.137	0.466667	1.46667
9	Huililco confluent	313.129	19666578	313.129	-0.126	21	15	7	0	0	314.133	5	-2	314.137	0.466667	1.46667
14	Niltre control	313.129	31966508	313.129	-0.126	21	15	7	0	0	314.133	5	-2	314.137	0.466667	1.46667
15	Niltre effluent 1	313.129	27173360	313.129	-0.094	21	15	7	0	0	314.133	5	-2	314.137	0.466667	1.46667
16	Niltre effluent 2	313.129	36766832	313.129	-0.094	21	15	7	0	0	314.133	5	-2	314.137	0.466667	1.46667
2	Molco effluent	313.133	2628788	313.133	-0.448	25	12	7	0	1	314.136	0	-7	314.14	0.583333	2.16667
3	Molco confluent	313.133	2156103	313.133	0.063	25	12	7	0	1	314.136	0	-7	314.14	0.583333	2.16667
9	Huililco confluent	313.133	2198676	313.133	0.063	25	12	7	0	1	314.136	0	-7	314.14	0.583333	2.16667
1	Molco control	313.145	2490186	313.145	0.05	21	19	4	0	0	314.148	9	5	314.152	0.210526	1.15789
2	Molco effluent	313.166	34335436	313.166	-0.046	25	16	6	0	0	314.169	4	-2	314.173	0.375	1.625
3	Molco confluent	313.166	25109084	313.166	-0.046	25	16	6	0	0	314.169	4	-2	314.173	0.375	1.625
5	Peuco effluent	313.166	34147208	313.166	-0.078	25	16	6	0	0	314.169	4	-2	314.173	0.375	1.625
6	Peuco confluent	313.166	28799118	313.166	-0.046	25	16	6	0	0	314.169	4	-2	314.173	0.375	1.625
2	Molco effluent	313.202	21285606	313.202	0.002	29	17	5	0	0	314.205	3	-2	314.209	0.294118	1.76471
3	Molco confluent	313.202	8977011	313.202	-0.062	29	17	5	0	0	314.205	3	-2	314.209	0.294118	1.76471
6	Peuco confluent	313.202	10277029	313.202	-0.062	29	17	5	0	0	314.205	3	-2	314.209	0.294118	1.76471
1	Molco control	313.238	11422591	313.238	-0.046	33	18	4	0	0	314.242	2	-2	314.246	0.222222	1.88889
2	Molco effluent	313.238	285932288	313.238	-0.078	33	18	4	0	0	314.242	2	-2	314.246	0.222222	1.88889
3	Molco confluent	313.238	26858122	313.238	-0.078	33	18	4	0	0	314.242	2	-2	314.246	0.222222	1.88889
5	Peuco effluent	313.238	29481904	313.238	-0.078	33	18	4	0	0	314.242	2	-2	314.246	0.222222	1.88889
6	Peuco confluent	313.238	32575676	313.238	-0.11	33	18	4	0	0	314.242	2	-2	314.246	0.222222	1.88889
7	Huililco control	313.238	13081158	313.238	-0.078	33	18	4	0	0	314.242	2	-2	314.246	0.222222	1.88889
8	Huililco effluent	313.238	21170016	313.238	-0.11	33	18	4	0	0	314.242	2	-2	314.246	0.222222	1.88889
9	Huililco confluent	313.238	24504020	313.238	-0.11	33	18	4	0	0	314.242	2	-2	314.246	0.222222	1.88889
16	Niltre effluent 2	313.238	29705390	313.238	-0.078	33	18	4	0	0	314.242	2	-2	314.246	0.222222	1.88889
6	Peuco confluent	314.052	79188672	314.052	0.069	12	12	9	1	0	315.055	7	-2	315.059	0.75	1.08333
2	Molco effluent	314.07	15697250	314.07	-0.014	16	13	6	1	1	315.074	6	0	315.078	0.461538	1.30769
2	Molco effluent	314.136	15236498	314.136	-0.068	20	13	6	3	0	315.139	5	-1	315.143	0.461538	1.61538
3	Molco confluent	314.136	11226321	314.136	-0.1	20	13	6	3	0	315.139	5	-1	315.143	0.461538	1.61538
2	Molco effluent	314.172	36826540	314.172	-0.02	24	14	5	3	0	315.176	4	-1	315.179	0.357143	1.78571
6	Peuco confluent	314.172	8175369	314.172	-0.052	24	14	5	3	0	315.175	4	-1	315.179	0.357143	1.78571
2	Molco effluent	314.209	9539016	314.209	-0.037	28	15	4	3	0	315.212	3	-1	315.216	0.266667	1.93333
1	Molco control	315.015	7776118	315.015	-0.108	7	15	8	0	0	316.018	12	4	316.022	0.533333	0.533333
1	Molco control	315.051	7563147	315.051	0.003	11	16	7	0	0	316.054	11	4	316.058	0.4375	0.75
6	Peuco confluent	315.051	9636154	315.051	-0.061	11	16	7	0	0	316.054	11	4	316.058	0.4375	0.75
15	Niltre effluent 1	315.051	8501942	315.051	0.003	11	16	7	0	0	316.054	11	4	316.058	0.4375	0.75
17	Niltre confluent	315.051	10076621	315.051	-0.061	11	16	7	0	0	316.054	11	4	316.058	0.4375	0.75
1	Molco control	315.062	1470609	315.062	-0.102	11	15	6	2	0	316.065	11	5	316.07	0.4	0.8
1	Molco control	315.072	8514455	315.072	-0.061	15	13	9	0	0	316.075	6	-3	316.079	0.692308	1.23077
6	Peuco confluent	315.072	6260040	315.072	-0.125	15	13	9	0	0	316.075	6	-3	316.079	0.692308	1.23077
7	Huililco control	315.072	5086856	315.072	-0.029	15	13	9	0	0	316.075	6	-3	316.079	0.692308	1.23077
14	Niltre control	315.072	11610562	315.072	-0.125	15	13	9	0	0	316.075	6	-3	316.079	0.692308	1.23077
1	Molco control	315.087	9129888	315.087	-0.045	15	17	6	0	0	316.091	10	4	316.095	0.352941	0.941176
3	Molco confluent	315.087	6537026	315.087	-0.045	15	17	6	0	0	316.091	10	4	316.095	0.352941	0.941176
4	Peuco control	315.087	11909284	315.087	-0.045	15	17	6	0	0	316.091	10	4	316.095	0.352941	0.941176
6	Peuco confluent	315.087	8203602	315.087	-0.014	15	17	6	0	0	316.091	10	4	316.095	0.352941	0.941176
2	Molco effluent	315.091	6987861	315.091	-0.049	19	14	6	0	1	316.094	5	-1	316.098	0.428571	1.42857
3	Molco confluent	315.091	2209348	315.091	0.11	19	14	6	0	1	316.094	5	-1	316.098	0.428571	1.42857
2	Molco effluent	315.109	9874530	315.109	-0.077	19	14	8	0	0	316.112	5	-3	316.116	0.571429	1.42857
3	Molco confluent	315.109	11749199	315.109	-0.045	19	14	8	0	0	316.112	5	-3	316.116	0.571429	1.42857
4	Peuco control	315.109	8145074	315.109	-0.014	19	14	8	0	0	316.112	5	-3	316.116	0.571429	1.42857
17	Niltre confluent	315.109	12654063	315.109	-0.045	19	14	8	0	0	316.112	5	-3	316.116	0.571429	1.42857
2	Molco effluent	315.112	2554213	315.112	-0.366	23	11	8	0	1	316.115	0	-8	316.119	0.727273	2.18182
1	Molco control	315.124	8442805	315.124	-0.061	19	18	5	0	0	316.127	9	4	316.131	0.277778	1.11111
4	Peuco control	315.124	9846971	315.124	-0.093	19	18	5	0	0	316.127	9	4	316.131	0.277778	1.11111
3	Molco confluent	315.127	3997532	315.127	-0.223	23	15	5	0	1	316.13	4	-1	316.134	0.333333	1.6
2	Molco effluent	315.145	14684285	315.145	-0.03	23	15	7	0	0	316.148	4	-3	316.152	0.466667	1.6
3	Molco confluent	315.145	16578407	315.145	-0.093	23	15	7	0	0	316.148	4	-3	316.152	0.466667	1.6
6	Peuco confluent	315.145	16467319	315.145	-0.062	23	15	7	0	0	316.148	4	-3	316.152	0.466667	1.6
7	Huililco control	315.145	15107763	315.145	-0.062	23	15	7	0	0	316.148	4	-3	316.152	0.466667	1.6
9	Huililco confluent	315.145	15018856	315.145	0.002	23	15	7	0	0	316.148	4	-3	316.152	0.466667	1.6
3	Molco confluent	315.16	5947250	315.16	0.05	23	19	4	0	0	316.163	8	4	316.167	0.210526	1.26316
6	Peuco confluent	315.16	4936065	315.16	-0.046	23	19	4	0	0	316.164	8	4	316.167	0.210526	1.26316
2	Molco effluent	315.163	1740171	315.164	-0.208	27	16	4	0	1	316.167	3	-1	316.171	0.25	1.75
1	Molco control	315.181	17213398	315.181	-0.078	27	16	6	0	0	316.185	3	-3	316.189	0.375	1.75
2	Molco effluent	315.181	27000984	315.181	-0.046	27	16	6	0	0	316.185	3	-3	316.189	0.375	1.75
3	Molco confluent	315.181	42653568	315.181	-0.078	27	16	6	0	0	316.185	3	-3	316.189	0.375	1.75
6	Peuco confluent	315.181	45839760	315.181	-0.109	27	16	6	0	0	316.185	3	-3	316.189	0.375	1.75
2	Molco effluent	315.197	12492964	315.197	-0.03	27	20	3	0	0	316.2	7	4	316.204	0.15	1.4
3	Molco confluent	315.197	4910986	315.197	-0.157	27	20	3	0	0	316.2	7	4	316.204	0.15	1.4
2	Molco effluent	315.218	9821363	315.218	-0.03	31	17	5	0	0	316.221	2	-3	316.225	0.294118	1.88235
3	Molco confluent	315.218	6899608	315.218	0.002	31	17	5	0	0	316.221	2	-3	316.225	0.294118	1.88235
1	Molco control	315.254	21630976	315.254	-0.046	35	18	4	0	0	316.257	1	-3	316.261	0.222222	2
2	Molco effluent	315.254	379125952	315.254	-0.046	35	18	4	0	0	316.257	1	-3	316.261	0.222222	2
3	Molco confluent	315.254	25454512	315.254	-0.078	35	18	4	0	0	316.257	1	-3	316.261	0.222222	2
5	Peuco effluent	315.254	16402465	315.254	-0.015	35	18	4	0	0	316.257	1	-3	316.261	0.222222	2
6	Peuco confluent	315.254	21444028	315.254	-0.046	35	18	4	0	0	316.257	1	-3	316.261	0.222222	2
9	Huililco confluent	315.254	16661420	315.254	-0.015	35	18	4	0	0	316.257	1	-3	316.261	0.222222	2
16	Niltre effluent 2	315.254	29575492	315.254	-0.11	35	18	4	0	0	316.257	1	-3	316.261	0.222222	2
6	Peuco confluent	316.046	1886398	316.046	0.354	10	15	7	1	0	317.05	11	4	317.054	0.466667	0.733333
3	Molco confluent	316.094	1995485	316.094	0.17	14	15	5	3	0	317.098	10	5	317.101	0.333333	1
2	Molco effluent	316.097	1471301	316.097	0.198	18	12	5	3	1	317.101	5	0	317.105	0.416667	1.58333
2	Molco effluent	316.122	9268056	316.122	-0.093	22	14	5	1	1	317.126	4	-1	317.13	0.357143	1.64286
2	Molco effluent	316.151	11416430	316.151	-0.068	22	13	6	3	0	317.155	4	-2	317.159	0.461538	1.76923
3	Molco confluent	317.03	7779409	317.03	-0.045	9	15	8	0	0	318.034	11	3	318.038	0.533333	0.666667
5	Peuco effluent	317.064	45773888	317.064	-0.014	17	12	4	2	2	318.067	5	1	318.071	0.333333	1.5
6	Peuco confluent	317.064	42834520	317.064	-0.014	17	12	4	2	2	318.067	5	1	318.071	0.333333	1.5
1	Molco control	317.067	11680804	317.067	-0.029	13	16	7	0	0	318.07	10	3	318.074	0.4375	0.875
3	Molco confluent	317.067	12532841	317.067	-0.092	13	16	7	0	0	318.07	10	3	318.074	0.4375	0.875
4	Peuco control	317.067	12649871	317.067	-0.029	13	16	7	0	0	318.07	10	3	318.074	0.4375	0.875
6	Peuco confluent	317.067	14991963	317.067	-0.061	13	16	7	0	0	318.07	10	3	318.074	0.4375	0.875
14	Niltre control	317.067	18853524	317.067	-0.029	13	16	7	0	0	318.07	10	3	318.074	0.4375	0.875
16	Niltre effluent 2	317.067	13657473	317.067	-0.061	13	16	7	0	0	318.07	10	3	318.074	0.4375	0.875
1	Molco control	317.103	16528441	317.103	-0.077	17	17	6	0	0	318.106	9	3	318.11	0.352941	1.05882
2	Molco effluent	317.103	8487484	317.103	-0.077	17	17	6	0	0	318.106	9	3	318.11	0.352941	1.05882
3	Molco confluent	317.103	12655746	317.103	-0.077	17	17	6	0	0	318.106	9	3	318.11	0.352941	1.05882
4	Peuco control	317.103	21132710	317.103	-0.108	17	17	6	0	0	318.106	9	3	318.11	0.352941	1.05882
6	Peuco confluent	317.103	15254131	317.103	-0.108	17	17	6	0	0	318.107	9	3	318.11	0.352941	1.05882
16	Niltre effluent 2	317.103	16608663	317.103	-0.108	17	17	6	0	0	318.106	9	3	318.11	0.352941	1.05882
2	Molco effluent	317.106	7526975	317.106	-0.048	21	14	6	0	1	318.11	4	-2	318.114	0.428571	1.57143
3	Molco confluent	317.106	4145284	317.106	-0.08	21	14	6	0	1	318.11	4	-2	318.114	0.428571	1.57143
5	Peuco effluent	317.106	2858841	317.106	-0.111	21	14	6	0	1	318.11	4	-2	318.114	0.428571	1.57143
6	Peuco confluent	317.106	3111542	317.106	0.109	21	14	6	0	1	318.11	4	-2	318.114	0.428571	1.57143
7	Huililco control	317.106	2144094	317.106	0.015	21	14	6	0	1	318.11	4	-2	318.114	0.428571	1.57143
8	Huililco effluent	317.106	2300277	317.106	-0.111	21	14	6	0	1	318.11	4	-2	318.114	0.428571	1.57143
9	Huililco confluent	317.106	2203452	317.106	0.141	21	14	6	0	1	318.11	4	-2	318.114	0.428571	1.57143
16	Niltre effluent 2	317.106	2718873	317.106	0.015	21	14	6	0	1	318.11	4	-2	318.114	0.428571	1.57143
2	Molco effluent	317.114	6530629	317.114	-0.118	17	16	5	2	0	318.118	9	4	318.122	0.3125	1.125
1	Molco control	317.124	3407942	317.124	-0.108	21	14	8	0	0	318.128	4	-4	318.131	0.571429	1.57143
6	Peuco confluent	317.124	8917633	317.124	0.018	21	14	8	0	0	318.127	4	-4	318.131	0.571429	1.57143
1	Molco control	317.139	15957071	317.139	-0.061	21	18	5	0	0	318.143	8	3	318.147	0.277778	1.22222
2	Molco effluent	317.139	11662936	317.139	-0.061	21	18	5	0	0	318.143	8	3	318.147	0.277778	1.22222
3	Molco confluent	317.139	18767002	317.139	-0.093	21	18	5	0	0	318.143	8	3	318.147	0.277778	1.22222
4	Peuco control	317.139	15488446	317.139	0.002	21	18	5	0	0	318.143	8	3	318.147	0.277778	1.22222
6	Peuco confluent	317.139	14277259	317.139	-0.093	21	18	5	0	0	318.143	8	3	318.147	0.277778	1.22222
7	Huililco control	317.139	29518706	317.139	-0.03	21	18	5	0	0	318.143	8	3	318.147	0.277778	1.22222
8	Huililco effluent	317.139	14832011	317.139	-0.061	21	18	5	0	0	318.143	8	3	318.147	0.277778	1.22222
9	Huililco confluent	317.139	17930322	317.139	-0.03	21	18	5	0	0	318.143	8	3	318.147	0.277778	1.22222
15	Niltre effluent 1	317.139	14320657	317.139	-0.03	21	18	5	0	0	318.143	8	3	318.147	0.277778	1.22222
2	Molco effluent	317.143	2651483	317.143	0.062	25	15	5	0	1	318.146	3	-2	318.15	0.333333	1.73333
3	Molco confluent	317.143	2441373	317.143	-0.285	25	15	5	0	1	318.146	3	-2	318.15	0.333333	1.73333
2	Molco effluent	317.161	11353704	317.161	-0.061	25	15	7	0	0	318.164	3	-4	318.168	0.466667	1.73333
3	Molco confluent	317.161	13698217	317.161	-0.156	25	15	7	0	0	318.164	3	-4	318.168	0.466667	1.73333
6	Peuco confluent	317.161	14115481	317.161	-0.061	25	15	7	0	0	318.164	3	-4	318.168	0.466667	1.73333
3	Molco confluent	317.176	8181939	317.176	-0.077	25	19	4	0	0	318.179	7	3	318.183	0.210526	1.36842
2	Molco effluent	317.197	12404356	317.197	-0.046	29	16	6	0	0	318.2	2	-4	318.204	0.375	1.875
3	Molco confluent	317.197	9069761	317.197	-0.046	29	16	6	0	0	318.2	2	-4	318.204	0.375	1.875
2	Molco effluent	317.212	112363152	317.212	-0.061	29	20	3	0	0	318.216	6	3	318.219	0.15	1.5
3	Molco confluent	317.212	19455180	317.212	-0.093	29	20	3	0	0	318.216	6	3	318.219	0.15	1.5
5	Peuco effluent	317.212	48174232	317.212	-0.093	29	20	3	0	0	318.216	6	3	318.219	0.15	1.5
6	Peuco confluent	317.212	26938044	317.212	-0.093	29	20	3	0	0	318.216	6	3	318.219	0.15	1.5
7	Huililco control	317.212	12841887	317.212	-0.061	29	20	3	0	0	318.216	6	3	318.219	0.15	1.5
8	Huililco effluent	317.212	46494140	317.212	-0.093	29	20	3	0	0	318.216	6	3	318.219	0.15	1.5
9	Huililco confluent	317.212	26734720	317.212	-0.093	29	20	3	0	0	318.216	6	3	318.219	0.15	1.5
3	Molco confluent	318.102	4619047	318.102	-0.108	20	13	6	1	1	319.105	4	-2	319.109	0.461538	1.61538
2	Molco effluent	318.11	16484667	318.11	-0.114	16	15	5	3	0	319.113	9	4	319.117	0.333333	1.13333
5	Peuco effluent	318.11	13606576	318.11	-0.083	16	15	5	3	0	319.113	9	4	319.117	0.333333	1.13333
2	Molco effluent	318.138	11338065	318.138	-0.03	24	14	5	1	1	319.141	3	-2	319.145	0.357143	1.78571
2	Molco effluent	318.146	4208471	318.146	-0.036	20	16	4	3	0	319.15	8	4	319.153	0.25	1.3125
2	Molco effluent	318.174	13695341	318.174	-0.014	28	15	4	1	1	319.178	2	-2	319.182	0.266667	1.93333
4	Peuco control	319.046	9639574	319.046	-0.076	11	15	8	0	0	320.049	10	2	320.053	0.533333	0.8
15	Niltre effluent 1	319.046	14256410	319.046	-0.013	11	15	8	0	0	320.049	10	2	320.053	0.533333	0.8
1	Molco control	319.082	18297046	319.082	-0.029	15	16	7	0	0	320.086	9	2	320.09	0.4375	1
3	Molco confluent	319.082	14741957	319.082	-0.092	15	16	7	0	0	320.086	9	2	320.09	0.4375	1
4	Peuco control	319.082	24091310	319.082	-0.06	15	16	7	0	0	320.086	9	2	320.09	0.4375	1
6	Peuco confluent	319.082	19328926	319.082	-0.06	15	16	7	0	0	320.086	9	2	320.09	0.4375	1
7	Huililco control	319.082	16826414	319.082	-0.029	15	16	7	0	0	320.086	9	2	320.09	0.4375	1
2	Molco effluent	319.086	16258089	319.086	-0.064	19	13	7	0	1	320.089	4	-3	320.093	0.538462	1.53846
3	Molco confluent	319.086	7772616	319.086	-0.095	19	13	7	0	1	320.089	4	-3	320.093	0.538462	1.53846
1	Molco control	319.094	3790556	319.094	0.15	15	15	6	2	0	320.097	9	3	320.101	0.4	1.06667
2	Molco effluent	319.094	14969903	319.094	-0.007	15	15	6	2	0	320.097	9	3	320.101	0.4	1.06667
3	Molco confluent	319.094	16712141	319.094	-0.038	15	15	6	2	0	320.097	9	3	320.101	0.4	1.06667
6	Peuco confluent	319.094	9823141	319.094	-0.007	15	15	6	2	0	320.097	9	3	320.101	0.4	1.06667
1	Molco control	319.119	29145324	319.119	-0.045	19	17	6	0	0	320.122	8	2	320.126	0.352941	1.17647
2	Molco effluent	319.119	12815426	319.119	-0.076	19	17	6	0	0	320.122	8	2	320.126	0.352941	1.17647
3	Molco confluent	319.119	23806430	319.119	-0.076	19	17	6	0	0	320.122	8	2	320.126	0.352941	1.17647
4	Peuco control	319.119	32570054	319.119	-0.045	19	17	6	0	0	320.122	8	2	320.126	0.352941	1.17647
5	Peuco effluent	319.119	12511509	319.119	0.018	19	17	6	0	0	320.122	8	2	320.126	0.352941	1.17647
6	Peuco confluent	319.119	25812918	319.119	-0.108	19	17	6	0	0	320.122	8	2	320.126	0.352941	1.17647
7	Huililco control	319.119	35479620	319.119	-0.076	19	17	6	0	0	320.122	8	2	320.126	0.352941	1.17647
8	Huililco effluent	319.119	31536862	319.119	-0.076	19	17	6	0	0	320.122	8	2	320.126	0.352941	1.17647
9	Huililco confluent	319.119	30668110	319.119	-0.108	19	17	6	0	0	320.122	8	2	320.126	0.352941	1.17647
14	Niltre control	319.119	30585768	319.119	-0.076	19	17	6	0	0	320.122	8	2	320.126	0.352941	1.17647
15	Niltre effluent 1	319.119	24547660	319.119	-0.076	19	17	6	0	0	320.122	8	2	320.126	0.352941	1.17647
2	Molco effluent	319.122	11488325	319.122	-0.048	23	14	6	0	1	320.125	3	-3	320.129	0.428571	1.71429
3	Molco confluent	319.122	7133665	319.122	0.014	23	14	6	0	1	320.125	3	-3	320.129	0.428571	1.71429
6	Peuco confluent	319.122	3822009	319.122	-0.142	23	14	6	0	1	320.125	3	-3	320.129	0.428571	1.71429
1	Molco control	319.155	13869313	319.155	-0.061	23	18	5	0	0	320.158	7	2	320.162	0.277778	1.33333
2	Molco effluent	319.155	10976350	319.155	-0.061	23	18	5	0	0	320.159	7	2	320.162	0.277778	1.33333
3	Molco confluent	319.155	17623544	319.155	-0.092	23	18	5	0	0	320.158	7	2	320.162	0.277778	1.33333
4	Peuco control	319.155	12628701	319.155	0.002	23	18	5	0	0	320.158	7	2	320.162	0.277778	1.33333
6	Peuco confluent	319.155	13092815	319.155	-0.029	23	18	5	0	0	320.158	7	2	320.162	0.277778	1.33333
7	Huililco control	319.155	20090972	319.155	-0.061	23	18	5	0	0	320.158	7	2	320.162	0.277778	1.33333
8	Huililco effluent	319.155	13801208	319.155	-0.061	23	18	5	0	0	320.158	7	2	320.162	0.277778	1.33333
9	Huililco confluent	319.155	14245222	319.155	0.002	23	18	5	0	0	320.158	7	2	320.162	0.277778	1.33333
14	Niltre control	319.155	19508158	319.155	-0.061	23	18	5	0	0	320.158	7	2	320.162	0.277778	1.33333
2	Molco effluent	319.158	2588513	319.158	0.061	27	15	5	0	1	320.162	2	-3	320.166	0.333333	1.86667
2	Molco effluent	319.191	13851770	319.191	-0.045	27	19	4	0	0	320.195	6	2	320.199	0.210526	1.47368
3	Molco confluent	319.191	6827537	319.191	-0.108	27	19	4	0	0	320.195	6	2	320.199	0.210526	1.47368
6	Peuco confluent	319.191	7135208	319.191	-0.045	27	19	4	0	0	320.195	6	2	320.199	0.210526	1.47368
2	Molco effluent	319.228	36965528	319.228	-0.092	31	20	3	0	0	320.231	5	2	320.235	0.15	1.6
6	Peuco confluent	319.228	4781569	319.228	0.064	31	20	3	0	0	320.231	5	2	320.235	0.15	1.6
2	Molco effluent	320.089	1903409	320.089	-0.16	14	14	6	3	0	321.092	9	3	321.096	0.428571	1.07143
3	Molco confluent	320.089	1691004	320.089	0.152	14	14	6	3	0	321.092	9	3	321.096	0.428571	1.07143
2	Molco effluent	320.117	12115783	320.117	-0.045	22	13	6	1	1	321.121	3	-3	321.125	0.461538	1.76923
6	Peuco confluent	320.117	7210590	320.117	-0.014	22	13	6	1	1	321.12	3	-3	321.125	0.461538	1.76923
2	Molco effluent	320.125	3735374	320.125	-0.238	18	15	5	3	0	321.129	8	3	321.132	0.333333	1.26667
3	Molco confluent	320.125	2742422	320.125	-0.051	18	15	5	3	0	321.129	8	3	321.132	0.333333	1.26667
2	Molco effluent	320.154	8964964	320.154	-0.061	26	14	5	1	1	321.157	2	-3	321.161	0.357143	1.92857
3	Molco confluent	321.025	6788873	321.025	-0.091	9	14	9	0	0	322.029	10	1	322.032	0.642857	0.714286
1	Molco control	321.062	11771270	321.062	-0.013	13	15	8	0	0	322.065	9	1	322.069	0.533333	0.933333
3	Molco confluent	321.062	12523298	321.062	-0.044	13	15	8	0	0	322.065	9	1	322.069	0.533333	0.933333
4	Peuco control	321.062	14047182	321.062	-0.044	13	15	8	0	0	322.065	9	1	322.069	0.533333	0.933333
6	Peuco confluent	321.062	11730151	321.062	-0.044	13	15	8	0	0	322.065	9	1	322.069	0.533333	0.933333
1	Molco control	321.098	30305692	321.098	-0.06	17	16	7	0	0	322.101	8	1	322.105	0.4375	1.125
2	Molco effluent	321.098	14760516	321.098	-0.122	17	16	7	0	0	322.101	8	1	322.105	0.4375	1.125
3	Molco confluent	321.098	31262524	321.098	-0.122	17	16	7	0	0	322.101	8	1	322.105	0.4375	1.125
4	Peuco control	321.098	48336868	321.098	-0.091	17	16	7	0	0	322.101	8	1	322.105	0.4375	1.125
5	Peuco effluent	321.098	20028900	321.098	-0.122	17	16	7	0	0	322.101	8	1	322.105	0.4375	1.125
6	Peuco confluent	321.098	35271936	321.098	-0.122	17	16	7	0	0	322.101	8	1	322.105	0.4375	1.125
7	Huililco control	321.098	38696240	321.098	-0.091	17	16	7	0	0	322.101	8	1	322.105	0.4375	1.125
8	Huililco effluent	321.098	34208844	321.098	-0.091	17	16	7	0	0	322.101	8	1	322.105	0.4375	1.125
14	Niltre control	321.098	41859240	321.098	-0.122	17	16	7	0	0	322.101	8	1	322.105	0.4375	1.125
15	Niltre effluent 1	321.098	31680172	321.098	-0.122	17	16	7	0	0	322.101	8	1	322.105	0.4375	1.125
17	Niltre confluent	321.098	32252988	321.098	-0.154	17	16	7	0	0	322.101	8	1	322.105	0.4375	1.125
2	Molco effluent	321.109	135139920	321.109	-0.069	17	15	6	2	0	322.113	8	2	322.116	0.4	1.2
3	Molco confluent	321.109	90408768	321.109	-0.101	17	15	6	2	0	322.113	8	2	322.116	0.4	1.2
5	Peuco effluent	321.109	129613288	321.109	-0.101	17	15	6	2	0	322.113	8	2	322.116	0.4	1.2
6	Peuco confluent	321.109	83576072	321.109	-0.101	17	15	6	2	0	322.113	8	2	322.116	0.4	1.2
8	Huililco effluent	321.109	84507728	321.109	-0.101	17	15	6	2	0	322.113	8	2	322.116	0.4	1.2
16	Niltre effluent 2	321.109	30029656	321.109	-0.101	17	15	6	2	0	322.113	8	2	322.116	0.4	1.2
1	Molco control	321.134	33131954	321.134	-0.045	21	17	6	0	0	322.138	7	1	322.142	0.352941	1.29412
2	Molco effluent	321.134	19894880	321.134	-0.045	21	17	6	0	0	322.138	7	1	322.142	0.352941	1.29412
3	Molco confluent	321.134	29312852	321.134	-0.045	21	17	6	0	0	322.138	7	1	322.142	0.352941	1.29412
4	Peuco control	321.134	36175872	321.134	-0.045	21	17	6	0	0	322.138	7	1	322.142	0.352941	1.29412
5	Peuco effluent	321.134	15031802	321.134	0.049	21	17	6	0	0	322.138	7	1	322.142	0.352941	1.29412
6	Peuco confluent	321.134	30274842	321.134	0.018	21	17	6	0	0	322.138	7	1	322.142	0.352941	1.29412
7	Huililco control	321.134	40809800	321.134	-0.045	21	17	6	0	0	322.138	7	1	322.142	0.352941	1.29412
14	Niltre control	321.134	38566080	321.134	-0.045	21	17	6	0	0	322.138	7	1	322.142	0.352941	1.29412
16	Niltre effluent 2	321.134	31512424	321.134	-0.014	21	17	6	0	0	322.138	7	1	322.142	0.352941	1.29412
2	Molco effluent	321.138	4957796	321.138	-0.017	25	14	6	0	1	322.141	2	-4	322.145	0.428571	1.85714
3	Molco confluent	321.138	3225687	321.138	-0.11	25	14	6	0	1	322.141	2	-4	322.145	0.428571	1.85714
6	Peuco confluent	321.138	1822747	321.138	-0.079	25	14	6	0	1	322.141	2	-4	322.145	0.428571	1.85714
1	Molco control	321.171	18720202	321.171	-0.06	25	18	5	0	0	322.174	6	1	322.178	0.277778	1.44444
2	Molco effluent	321.171	29610622	321.171	-0.06	25	18	5	0	0	322.174	6	1	322.178	0.277778	1.44444
3	Molco confluent	321.171	31721326	321.171	-0.123	25	18	5	0	0	322.174	6	1	322.178	0.277778	1.44444
4	Peuco control	321.171	13774871	321.171	-0.123	25	18	5	0	0	322.174	6	1	322.178	0.277778	1.44444
5	Peuco effluent	321.171	15240721	321.171	-0.06	25	18	5	0	0	322.174	6	1	322.178	0.277778	1.44444
6	Peuco confluent	321.171	18154802	321.171	-0.123	25	18	5	0	0	322.174	6	1	322.178	0.277778	1.44444
7	Huililco control	321.171	30496094	321.171	-0.029	25	18	5	0	0	322.174	6	1	322.178	0.277778	1.44444
8	Huililco effluent	321.171	15287422	321.171	-0.092	25	18	5	0	0	322.174	6	1	322.178	0.277778	1.44444
16	Niltre effluent 2	321.171	20985726	321.171	-0.123	25	18	5	0	0	322.174	6	1	322.178	0.277778	1.44444
17	Niltre confluent	321.171	17857642	321.171	-0.123	25	18	5	0	0	322.174	6	1	322.178	0.277778	1.44444
1	Molco control	321.174	75689416	321.174	-0.064	29	15	5	0	1	322.177	1	-4	322.181	0.333333	2
2	Molco effluent	321.174	39457408	321.174	-0.064	29	15	5	0	1	322.177	1	-4	322.181	0.333333	2
3	Molco confluent	321.174	9660272	321.174	-0.095	29	15	5	0	1	322.177	1	-4	322.181	0.333333	2
2	Molco effluent	321.207	9613978	321.207	-0.014	29	19	4	0	0	322.21	5	1	322.214	0.210526	1.57895
1	Molco control	321.21	9260513	321.211	-0.048	33	16	4	0	1	322.214	0	-4	322.218	0.25	2.125
2	Molco effluent	321.21	7833244	321.211	-0.08	33	16	4	0	1	322.214	0	-4	322.218	0.25	2.125
2	Molco effluent	321.243	6831798	321.244	-0.092	33	20	3	0	0	322.247	4	1	322.251	0.15	1.7
2	Molco effluent	322.097	11519316	322.097	-0.06	20	12	7	1	1	323.1	3	-4	323.104	0.583333	1.75
2	Molco effluent	322.133	11552113	322.133	-0.014	24	13	6	1	1	323.136	2	-4	323.14	0.461538	1.92308
3	Molco confluent	322.133	4941330	322.133	-0.014	24	13	6	1	1	323.136	2	-4	323.14	0.461538	1.92308
6	Peuco confluent	322.133	6801360	322.133	-0.014	24	13	6	1	1	323.136	2	-4	323.14	0.461538	1.92308
8	Huililco effluent	322.133	5164841	322.133	-0.076	24	13	6	1	1	323.136	2	-4	323.14	0.461538	1.92308
17	Niltre confluent	322.133	1472591	322.133	-0.355	24	13	6	1	1	323.136	2	-4	323.14	0.461538	1.92308
3	Molco confluent	322.141	5246488	322.141	-0.144	20	15	5	3	0	323.144	7	2	323.148	0.333333	1.4
6	Peuco confluent	322.141	3661269	322.141	0.136	20	15	5	3	0	323.144	7	2	323.148	0.333333	1.4
1	Molco control	322.142	1643678	322.142	-0.104	24	16	0	3	2	323.145	6	6	323.149	0	1.5625
3	Molco confluent	322.177	1516081	322.177	-0.066	24	16	4	3	0	323.181	6	2	323.185	0.25	1.5625
2	Molco effluent	322.214	1827760	322.214	0.352	28	17	3	3	0	323.217	5	2	323.221	0.176471	1.70588
1	Molco control	323.077	17082976	323.077	-0.075	15	15	8	0	0	324.081	8	0	324.085	0.533333	1.06667
3	Molco confluent	323.077	18465966	323.077	-0.137	15	15	8	0	0	324.081	8	0	324.085	0.533333	1.06667
4	Peuco control	323.077	30455068	323.077	-0.106	15	15	8	0	0	324.081	8	0	324.085	0.533333	1.06667
6	Peuco confluent	323.077	23439974	323.077	-0.106	15	15	8	0	0	324.081	8	0	324.085	0.533333	1.06667
1	Molco control	323.114	41489016	323.114	-0.029	19	16	7	0	0	324.117	7	0	324.121	0.4375	1.25
2	Molco effluent	323.114	21940344	323.114	-0.06	19	16	7	0	0	324.117	7	0	324.121	0.4375	1.25
3	Molco confluent	323.114	39963848	323.114	-0.06	19	16	7	0	0	324.117	7	0	324.121	0.4375	1.25
4	Peuco control	323.114	53966132	323.114	-0.06	19	16	7	0	0	324.117	7	0	324.121	0.4375	1.25
5	Peuco effluent	323.114	24888046	323.114	-0.029	19	16	7	0	0	324.117	7	0	324.121	0.4375	1.25
6	Peuco confluent	323.114	48573056	323.114	-0.029	19	16	7	0	0	324.117	7	0	324.121	0.4375	1.25
8	Huililco effluent	323.114	50274792	323.114	-0.06	19	16	7	0	0	324.117	7	0	324.121	0.4375	1.25
14	Niltre control	323.114	51166676	323.114	-0.06	19	16	7	0	0	324.117	7	0	324.121	0.4375	1.25
15	Niltre effluent 1	323.114	40451144	323.114	0.002	19	16	7	0	0	324.117	7	0	324.121	0.4375	1.25
2	Molco effluent	323.117	10791034	323.117	-0.032	23	13	7	0	1	324.12	2	-5	324.124	0.538462	1.84615
3	Molco confluent	323.117	6439115	323.117	-0.001	23	13	7	0	1	324.12	2	-5	324.124	0.538462	1.84615
5	Peuco effluent	323.117	4765425	323.117	-0.032	23	13	7	0	1	324.12	2	-5	324.124	0.538462	1.84615
6	Peuco confluent	323.117	4869251	323.117	-0.001	23	13	7	0	1	324.12	2	-5	324.124	0.538462	1.84615
1	Molco control	323.15	22745742	323.15	-0.045	23	17	6	0	0	324.153	6	0	324.157	0.352941	1.41176
2	Molco effluent	323.15	20670612	323.15	-0.075	23	17	6	0	0	324.153	6	0	324.157	0.352941	1.41176
3	Molco confluent	323.15	33803488	323.15	-0.106	23	17	6	0	0	324.153	6	0	324.157	0.352941	1.41176
4	Peuco control	323.15	25294158	323.15	-0.045	23	17	6	0	0	324.153	6	0	324.157	0.352941	1.41176
5	Peuco effluent	323.15	14500615	323.15	-0.106	23	17	6	0	0	324.153	6	0	324.157	0.352941	1.41176
6	Peuco confluent	323.15	24578714	323.15	-0.075	23	17	6	0	0	324.153	6	0	324.157	0.352941	1.41176
8	Huililco effluent	323.15	28078592	323.15	-0.075	23	17	6	0	0	324.153	6	0	324.157	0.352941	1.41176
16	Niltre effluent 2	323.15	28679294	323.15	-0.075	23	17	6	0	0	324.153	6	0	324.157	0.352941	1.41176
17	Niltre confluent	323.15	26650976	323.15	-0.106	23	17	6	0	0	324.153	6	0	324.157	0.352941	1.41176
2	Molco effluent	323.153	5627031	323.153	-0.203	27	14	6	0	1	324.156	1	-5	324.161	0.428571	2
6	Peuco confluent	323.153	5032092	323.153	-0.11	27	14	6	0	1	324.156	1	-5	324.161	0.428571	2
2	Molco effluent	323.171	41752740	323.171	-0.014	27	14	8	0	0	324.175	1	-7	324.178	0.571429	2
1	Molco control	323.186	7874212	323.186	-0.029	27	18	5	0	0	324.19	5	0	324.194	0.277778	1.55556
2	Molco effluent	323.186	69810352	323.186	-0.06	27	18	5	0	0	324.19	5	0	324.194	0.277778	1.55556
3	Molco confluent	323.186	40357116	323.186	-0.091	27	18	5	0	0	324.19	5	0	324.194	0.277778	1.55556
4	Peuco control	323.186	4476263	323.186	-0.246	27	18	5	0	0	324.19	5	0	324.194	0.277778	1.55556
5	Peuco effluent	323.186	42197792	323.186	-0.06	27	18	5	0	0	324.19	5	0	324.194	0.277778	1.55556
6	Peuco confluent	323.186	37358260	323.186	-0.06	27	18	5	0	0	324.19	5	0	324.194	0.277778	1.55556
9	Huililco confluent	323.186	22847460	323.186	-0.122	27	18	5	0	0	324.19	5	0	324.194	0.277778	1.55556
16	Niltre effluent 2	323.186	12860567	323.186	-0.122	27	18	5	0	0	324.19	5	0	324.194	0.277778	1.55556
1	Molco control	323.19	28693158	323.19	-0.033	31	15	5	0	1	324.193	0	-5	324.197	0.333333	2.13333
3	Molco confluent	323.19	7688446	323.19	-0.187	31	15	5	0	1	324.193	0	-5	324.197	0.333333	2.13333
6	Peuco confluent	323.19	10095286	323.19	-0.094	31	15	5	0	1	324.193	0	-5	324.197	0.333333	2.13333
2	Molco effluent	323.223	8496334	323.223	-0.045	31	19	4	0	0	324.226	4	0	324.23	0.210526	1.68421
3	Molco confluent	324.112	1628304	324.112	-0.399	22	12	7	1	1	325.115	2	-5	325.12	0.583333	1.91667
6	Peuco confluent	324.112	1934916	324.112	0.002	22	12	7	1	1	325.115	2	-5	325.12	0.583333	1.91667
2	Molco effluent	324.12	5203863	324.12	-0.097	18	14	6	3	0	325.124	7	1	325.127	0.428571	1.35714
3	Molco confluent	324.12	6636438	324.12	-0.004	18	14	6	3	0	325.124	7	1	325.127	0.428571	1.35714
6	Peuco confluent	324.12	4646218	324.12	0.058	18	14	6	3	0	325.124	7	1	325.127	0.428571	1.35714
5	Peuco effluent	324.156	10546587	324.156	0.011	22	15	5	3	0	325.16	6	1	325.164	0.333333	1.53333
6	Peuco confluent	324.156	7632228	324.156	-0.143	22	15	5	3	0	325.16	6	1	325.164	0.333333	1.53333
6	Peuco confluent	324.193	2787198	324.193	0.119	26	16	4	3	0	325.196	5	1	325.2	0.25	1.6875
5	Peuco effluent	325.036	14872547	325.036	0.381	13	18	2	0	2	326.04	12	10	326.044	0.111111	0.777778
3	Molco confluent	325.056	9187893	325.057	-0.059	13	14	9	0	0	326.06	8	-1	326.064	0.642857	1
1	Molco control	325.093	27055946	325.093	-0.044	17	15	8	0	0	326.096	7	-1	326.1	0.533333	1.2
2	Molco effluent	325.093	15931039	325.093	-0.044	17	15	8	0	0	326.096	7	-1	326.1	0.533333	1.2
3	Molco confluent	325.093	29127248	325.093	-0.044	17	15	8	0	0	326.096	7	-1	326.1	0.533333	1.2
4	Peuco control	325.093	40966784	325.093	-0.044	17	15	8	0	0	326.096	7	-1	326.1	0.533333	1.2
6	Peuco confluent	325.093	36040708	325.093	-0.013	17	15	8	0	0	326.096	7	-1	326.1	0.533333	1.2
7	Huililco control	325.093	35602280	325.093	-0.044	17	15	8	0	0	326.096	7	-1	326.1	0.533333	1.2
8	Huililco effluent	325.093	26281852	325.093	-0.044	17	15	8	0	0	326.096	7	-1	326.1	0.533333	1.2
14	Niltre control	325.093	45859588	325.093	-0.075	17	15	8	0	0	326.096	7	-1	326.1	0.533333	1.2
15	Niltre effluent 1	325.093	34738668	325.093	-0.044	17	15	8	0	0	326.096	7	-1	326.1	0.533333	1.2
2	Molco effluent	325.096	2613154	325.096	-0.201	21	12	8	0	1	326.099	2	-6	326.104	0.666667	1.83333
3	Molco confluent	325.096	1943890	325.096	-0.078	21	12	8	0	1	326.099	2	-6	326.104	0.666667	1.83333
1	Molco control	325.129	31528802	325.129	-0.06	21	16	7	0	0	326.133	6	-1	326.137	0.4375	1.375
2	Molco effluent	325.129	25366204	325.129	-0.06	21	16	7	0	0	326.133	6	-1	326.137	0.4375	1.375
3	Molco confluent	325.129	36803176	325.129	-0.09	21	16	7	0	0	326.133	6	-1	326.137	0.4375	1.375
4	Peuco control	325.129	45062808	325.129	-0.06	21	16	7	0	0	326.133	6	-1	326.137	0.4375	1.375
5	Peuco effluent	325.129	21641250	325.129	-0.029	21	16	7	0	0	326.133	6	-1	326.137	0.4375	1.375
6	Peuco confluent	325.129	41480220	325.129	-0.06	21	16	7	0	0	326.133	6	-1	326.137	0.4375	1.375
7	Huililco control	325.129	147488640	325.129	-0.06	21	16	7	0	0	326.133	6	-1	326.137	0.4375	1.375
15	Niltre effluent 1	325.129	44245512	325.129	-0.06	21	16	7	0	0	326.133	6	-1	326.137	0.4375	1.375
17	Niltre confluent	325.129	39239280	325.129	-0.09	21	16	7	0	0	326.133	6	-1	326.137	0.4375	1.375
2	Molco effluent	325.133	3355839	325.133	-0.155	25	13	7	0	1	326.136	1	-6	326.14	0.538462	2
3	Molco confluent	325.133	2108268	325.133	0.183	25	13	7	0	1	326.136	1	-6	326.14	0.538462	2
6	Peuco confluent	325.148	6904874	325.148	-0.14	25	17	4	0	1	326.151	5	1	326.155	0.235294	1.52941
8	Huililco effluent	325.148	12697507	325.148	-0.078	25	17	4	0	1	326.151	5	1	326.155	0.235294	1.52941
9	Huililco confluent	325.148	9882915	325.148	-0.078	25	17	4	0	1	326.151	5	1	326.155	0.235294	1.52941
1	Molco control	325.166	11718520	325.166	-0.044	25	17	6	0	0	326.169	5	-1	326.173	0.352941	1.52941
2	Molco effluent	325.166	24317658	325.166	-0.044	25	17	6	0	0	326.169	5	-1	326.173	0.352941	1.52941
3	Molco confluent	325.166	54735492	325.166	-0.044	25	17	6	0	0	326.169	5	-1	326.173	0.352941	1.52941
4	Peuco control	325.166	11438770	325.166	0.079	25	17	6	0	0	326.169	5	-1	326.173	0.352941	1.52941
6	Peuco confluent	325.166	19085366	325.166	0.079	25	17	6	0	0	326.169	5	-1	326.173	0.352941	1.52941
8	Huililco effluent	325.166	14385072	325.166	-0.014	25	17	6	0	0	326.169	5	-1	326.173	0.352941	1.52941
16	Niltre effluent 2	325.166	14242228	325.166	0.017	25	17	6	0	0	326.169	5	-1	326.173	0.352941	1.52941
2	Molco effluent	325.169	3172060	325.169	-0.048	29	14	6	0	1	326.172	0	-6	326.176	0.428571	2.14286
3	Molco confluent	325.169	2355847	325.169	-0.109	29	14	6	0	1	326.172	0	-6	326.176	0.428571	2.14286
6	Peuco confluent	325.169	4098617	325.169	-0.017	29	14	6	0	1	326.172	0	-6	326.176	0.428571	2.14286
17	Niltre confluent	325.169	4394635	325.169	0.137	29	14	6	0	1	326.172	0	-6	326.176	0.428571	2.14286
1	Molco control	325.184	269383552	325.184	-0.002	29	18	3	0	1	326.188	4	1	326.192	0.166667	1.66667
2	Molco effluent	325.184	145235696	325.184	-0.032	29	18	3	0	1	326.188	4	1	326.192	0.166667	1.66667
3	Molco confluent	325.184	245469840	325.184	-0.063	29	18	3	0	1	326.188	4	1	326.192	0.166667	1.66667
4	Peuco control	325.184	53336768	325.184	-0.032	29	18	3	0	1	326.188	4	1	326.192	0.166667	1.66667
5	Peuco effluent	325.184	168233024	325.184	-0.002	29	18	3	0	1	326.188	4	1	326.192	0.166667	1.66667
6	Peuco confluent	325.184	127193152	325.184	-0.032	29	18	3	0	1	326.188	4	1	326.192	0.166667	1.66667
7	Huililco control	325.184	231931808	325.184	-0.032	29	18	3	0	1	326.188	4	1	326.192	0.166667	1.66667
8	Huililco effluent	325.184	4222552064	325.184	-0.155	29	18	3	0	1	326.188	4	1	326.192	0.166667	1.66667
9	Huililco confluent	325.184	2201683200	325.184	-0.094	29	18	3	0	1	326.188	4	1	326.192	0.166667	1.66667
15	Niltre effluent 1	325.184	40067632	325.184	-0.002	29	18	3	0	1	326.188	4	1	326.192	0.166667	1.66667
16	Niltre effluent 2	325.184	44868032	325.184	-0.032	29	18	3	0	1	326.188	4	1	326.192	0.166667	1.66667
1	Molco control	325.202	8669071	325.202	-0.091	29	18	5	0	0	326.205	4	-1	326.209	0.277778	1.66667
2	Molco effluent	325.202	92544760	325.202	-0.06	29	18	5	0	0	326.205	4	-1	326.209	0.277778	1.66667
3	Molco confluent	325.202	32600734	325.202	-0.091	29	18	5	0	0	326.205	4	-1	326.209	0.277778	1.66667
5	Peuco effluent	325.202	38643796	325.202	-0.091	29	18	5	0	0	326.205	4	-1	326.209	0.277778	1.66667
6	Peuco confluent	325.202	42053712	325.202	-0.091	29	18	5	0	0	326.205	4	-1	326.209	0.277778	1.66667
7	Huililco control	325.202	16748464	325.202	-0.029	29	18	5	0	0	326.205	4	-1	326.209	0.277778	1.66667
8	Huililco effluent	325.202	28260298	325.202	-0.121	29	18	5	0	0	326.205	4	-1	326.209	0.277778	1.66667
2	Molco effluent	325.238	6309652	325.238	-0.045	33	19	4	0	0	326.242	3	-1	326.246	0.210526	1.78947
2	Molco effluent	325.275	2269745	325.275	0.063	37	20	3	0	0	326.278	2	-1	326.282	0.15	1.9
3	Molco confluent	326.099	1823782	326.099	0.165	16	13	7	3	0	327.103	7	0	327.107	0.538462	1.30769
6	Peuco confluent	326.136	7548660	326.136	-0.035	20	14	6	3	0	327.139	6	0	327.143	0.428571	1.5
2	Molco effluent	326.172	13474305	326.172	-0.112	24	15	5	3	0	327.175	5	0	327.179	0.333333	1.66667
3	Molco confluent	326.172	8248667	326.172	-0.081	24	15	5	3	0	327.175	5	0	327.179	0.333333	1.66667
2	Molco effluent	326.209	7943710	326.209	-0.066	28	16	4	3	0	327.212	4	0	327.216	0.25	1.8125
5	Peuco effluent	327.051	10403130	327.051	-0.028	11	17	7	0	0	328.054	12	5	328.058	0.411765	0.705882
1	Molco control	327.072	6889516	327.072	0.002	15	14	9	0	0	328.076	7	-2	328.079	0.642857	1.14286
4	Peuco control	327.072	11913179	327.072	0.002	15	14	9	0	0	328.076	7	-2	328.079	0.642857	1.14286
6	Peuco confluent	327.072	11824542	327.072	-0.028	15	14	9	0	0	328.076	7	-2	328.079	0.642857	1.14286
3	Molco confluent	327.087	6215668	327.087	-0.135	15	18	6	0	0	328.091	11	5	328.095	0.333333	0.888889
1	Molco control	327.109	20335682	327.109	-0.044	19	15	8	0	0	328.112	6	-2	328.116	0.533333	1.33333
2	Molco effluent	327.109	21177586	327.109	-0.105	19	15	8	0	0	328.112	6	-2	328.116	0.533333	1.33333
3	Molco confluent	327.109	27359236	327.109	-0.074	19	15	8	0	0	328.112	6	-2	328.116	0.533333	1.33333
4	Peuco control	327.109	35692532	327.109	-0.074	19	15	8	0	0	328.112	6	-2	328.116	0.533333	1.33333
5	Peuco effluent	327.109	20655458	327.109	-0.074	19	15	8	0	0	328.112	6	-2	328.116	0.533333	1.33333
6	Peuco confluent	327.109	34026936	327.109	-0.074	19	15	8	0	0	328.112	6	-2	328.116	0.533333	1.33333
7	Huililco control	327.109	30418096	327.109	-0.013	19	15	8	0	0	328.112	6	-2	328.116	0.533333	1.33333
8	Huililco effluent	327.109	25242938	327.109	-0.074	19	15	8	0	0	328.112	6	-2	328.116	0.533333	1.33333
9	Huililco confluent	327.109	25926264	327.109	-0.074	19	15	8	0	0	328.112	6	-2	328.116	0.533333	1.33333
14	Niltre control	327.109	42870876	327.109	-0.074	19	15	8	0	0	328.112	6	-2	328.116	0.533333	1.33333
15	Niltre effluent 1	327.109	34916300	327.109	-0.044	19	15	8	0	0	328.112	6	-2	328.116	0.533333	1.33333
16	Niltre effluent 2	327.109	36882132	327.109	-0.074	19	15	8	0	0	328.112	6	-2	328.116	0.533333	1.33333
2	Molco effluent	327.112	2065909	327.112	-0.292	23	12	8	0	1	328.115	1	-7	328.119	0.666667	2
3	Molco confluent	327.124	4400143	327.124	-0.028	19	19	5	0	0	328.127	10	5	328.131	0.263158	1.05263
1	Molco control	327.145	13507674	327.145	-0.029	23	16	7	0	0	328.148	5	-2	328.152	0.4375	1.5
2	Molco effluent	327.145	21501200	327.145	-0.029	23	16	7	0	0	328.148	5	-2	328.152	0.4375	1.5
3	Molco confluent	327.145	25622558	327.145	-0.059	23	16	7	0	0	328.148	5	-2	328.152	0.4375	1.5
4	Peuco control	327.145	16379918	327.145	-0.029	23	16	7	0	0	328.148	5	-2	328.152	0.4375	1.5
5	Peuco effluent	327.145	15025530	327.145	0.002	23	16	7	0	0	328.148	5	-2	328.152	0.4375	1.5
6	Peuco confluent	327.145	22545874	327.145	-0.029	23	16	7	0	0	328.148	5	-2	328.152	0.4375	1.5
7	Huililco control	327.145	22234312	327.145	-0.029	23	16	7	0	0	328.148	5	-2	328.152	0.4375	1.5
14	Niltre control	327.145	27015286	327.145	-0.059	23	16	7	0	0	328.148	5	-2	328.152	0.4375	1.5
16	Niltre effluent 2	327.145	25122542	327.145	0.002	23	16	7	0	0	328.148	5	-2	328.152	0.4375	1.5
17	Niltre confluent	327.145	23757748	327.145	-0.059	23	16	7	0	0	328.148	5	-2	328.152	0.4375	1.5
6	Peuco confluent	327.164	9500128	327.164	0.014	27	17	4	0	1	328.167	4	0	328.171	0.235294	1.64706
9	Huililco confluent	327.164	24783518	327.164	-0.078	27	17	4	0	1	328.167	4	0	328.171	0.235294	1.64706
2	Molco effluent	327.181	24339758	327.181	-0.075	27	17	6	0	0	328.185	4	-2	328.189	0.352941	1.64706
3	Molco confluent	327.181	21121080	327.181	-0.075	27	17	6	0	0	328.185	4	-2	328.189	0.352941	1.64706
6	Peuco confluent	327.181	14974445	327.181	-0.105	27	17	6	0	0	328.185	4	-2	328.189	0.352941	1.64706
1	Molco control	327.218	15647880	327.218	0.001	31	18	5	0	0	328.221	3	-2	328.225	0.277778	1.77778
2	Molco effluent	327.218	90973512	327.218	0.001	31	18	5	0	0	328.221	3	-2	328.225	0.277778	1.77778
3	Molco confluent	327.218	33134674	327.218	-0.06	31	18	5	0	0	328.221	3	-2	328.225	0.277778	1.77778
4	Peuco control	327.218	9130049	327.218	0.093	31	18	5	0	0	328.221	3	-2	328.225	0.277778	1.77778
5	Peuco effluent	327.218	33680812	327.218	0.032	31	18	5	0	0	328.221	3	-2	328.225	0.277778	1.77778
6	Peuco confluent	327.218	61281800	327.218	0.001	31	18	5	0	0	328.221	3	-2	328.225	0.277778	1.77778
8	Huililco effluent	327.218	27041164	327.218	0.001	31	18	5	0	0	328.221	3	-2	328.225	0.277778	1.77778
2	Molco effluent	327.233	9361751	327.233	-0.106	31	22	2	0	0	328.236	7	5	328.24	0.0909091	1.45455
1	Molco control	327.254	3186335	327.254	-0.045	35	19	4	0	0	328.257	2	-2	328.261	0.210526	1.89474
2	Molco effluent	327.254	10036584	327.254	-0.045	35	19	4	0	0	328.258	2	-2	328.261	0.210526	1.89474
2	Molco effluent	328.086	4282376	328.086	-0.166	18	14	6	1	1	329.089	6	0	329.093	0.428571	1.35714
3	Molco confluent	328.115	12638946	328.115	-0.019	18	13	7	3	0	329.118	6	-1	329.122	0.538462	1.46154
6	Peuco confluent	328.115	10297500	328.115	-0.019	18	13	7	3	0	329.118	6	-1	329.122	0.538462	1.46154
2	Molco effluent	328.151	60573756	328.151	-0.065	22	14	6	3	0	329.155	5	-1	329.159	0.428571	1.64286
3	Molco confluent	328.151	23780092	328.151	-0.126	22	14	6	3	0	329.155	5	-1	329.159	0.428571	1.64286
5	Peuco effluent	328.151	39669812	328.151	-0.035	22	14	6	3	0	329.155	5	-1	329.159	0.428571	1.64286
6	Peuco confluent	328.151	28350646	328.151	-0.065	22	14	6	3	0	329.155	5	-1	329.159	0.428571	1.64286
8	Huililco effluent	328.151	23887930	328.151	-0.065	22	14	6	3	0	329.155	5	-1	329.159	0.428571	1.64286
15	Niltre effluent 1	328.151	17636068	328.151	-0.065	22	14	6	3	0	329.155	5	-1	329.159	0.428571	1.64286
2	Molco effluent	328.159	14540867	328.159	-0.044	26	16	4	1	1	329.162	4	0	329.166	0.25	1.6875
2	Molco effluent	328.188	12988506	328.188	0.011	26	15	5	3	0	329.191	4	-1	329.195	0.333333	1.8
1	Molco control	328.213	8728321	328.213	-0.026	30	17	5	1	0	329.216	3	-2	329.22	0.294118	1.82353
2	Molco effluent	328.224	6036600	328.224	-0.218	30	16	4	3	0	329.228	3	-1	329.231	0.25	1.9375
1	Molco control	329.067	10852642	329.067	-0.058	13	17	7	0	0	330.07	11	4	330.074	0.411765	0.823529
2	Molco effluent	329.067	5232418	329.067	-0.271	13	17	7	0	0	330.07	11	4	330.074	0.411765	0.823529
4	Peuco control	329.067	13276495	329.067	-0.089	13	17	7	0	0	330.07	11	4	330.074	0.411765	0.823529
5	Peuco effluent	329.067	23286454	329.067	-0.058	13	17	7	0	0	330.07	11	4	330.074	0.411765	0.823529
6	Peuco confluent	329.067	18051932	329.067	-0.058	13	17	7	0	0	330.07	11	4	330.074	0.411765	0.823529
6	Peuco confluent	329.07	6423391	329.07	-0.031	17	14	7	0	1	330.073	6	-1	330.077	0.5	1.28571
3	Molco confluent	329.088	10151340	329.088	0.002	17	14	9	0	0	330.091	6	-3	330.095	0.642857	1.28571
4	Peuco control	329.088	9437534	329.088	-0.119	17	14	9	0	0	330.091	6	-3	330.095	0.642857	1.28571
16	Niltre effluent 2	329.088	13706280	329.088	-0.028	17	14	9	0	0	330.091	6	-3	330.095	0.642857	1.28571
1	Molco control	329.103	18170168	329.103	-0.013	17	18	6	0	0	330.106	10	4	330.11	0.333333	1
3	Molco confluent	329.103	15893943	329.103	-0.013	17	18	6	0	0	330.106	10	4	330.11	0.333333	1
4	Peuco control	329.103	14513513	329.103	0.078	17	18	6	0	0	330.106	10	4	330.11	0.333333	1
6	Peuco confluent	329.103	9751415	329.103	0.017	17	18	6	0	0	330.106	10	4	330.11	0.333333	1
2	Molco effluent	329.106	6421315	329.106	0.044	21	15	6	0	1	330.11	5	-1	330.114	0.4	1.46667
3	Molco confluent	329.106	5084602	329.106	0.166	21	15	6	0	1	330.11	5	-1	330.114	0.4	1.46667
6	Peuco confluent	329.106	3707770	329.106	-0.047	21	15	6	0	1	330.11	5	-1	330.114	0.4	1.46667
3	Molco confluent	329.114	4640192	329.114	0.069	17	17	5	2	0	330.118	10	5	330.122	0.294118	1.05882
1	Molco control	329.124	10156358	329.124	-0.013	21	15	8	0	0	330.128	5	-3	330.131	0.533333	1.46667
2	Molco effluent	329.124	14209873	329.124	-0.044	21	15	8	0	0	330.128	5	-3	330.131	0.533333	1.46667
3	Molco confluent	329.124	18159046	329.124	-0.074	21	15	8	0	0	330.128	5	-3	330.131	0.533333	1.46667
4	Peuco control	329.124	14699895	329.124	0.017	21	15	8	0	0	330.128	5	-3	330.131	0.533333	1.46667
6	Peuco confluent	329.124	17759112	329.124	-0.044	21	15	8	0	0	330.127	5	-3	330.131	0.533333	1.46667
8	Huililco effluent	329.124	14768905	329.124	-0.104	21	15	8	0	0	330.128	5	-3	330.131	0.533333	1.46667
14	Niltre control	329.124	23432648	329.124	-0.044	21	15	8	0	0	330.128	5	-3	330.131	0.533333	1.46667
17	Niltre confluent	329.124	19147000	329.124	-0.074	21	15	8	0	0	330.127	5	-3	330.131	0.533333	1.46667
2	Molco effluent	329.135	8427354	329.135	-0.113	21	14	7	2	0	330.139	5	-2	330.143	0.5	1.57143
1	Molco control	329.139	9202000	329.139	0.002	21	19	5	0	0	330.143	9	4	330.147	0.263158	1.15789
2	Molco effluent	329.139	5742942	329.139	-0.089	21	19	5	0	0	330.143	9	4	330.147	0.263158	1.15789
3	Molco confluent	329.139	9085394	329.139	-0.12	21	19	5	0	0	330.143	9	4	330.147	0.263158	1.15789
4	Peuco control	329.139	9479554	329.139	0.002	21	19	5	0	0	330.143	9	4	330.147	0.263158	1.15789
2	Molco effluent	329.143	3184992	329.143	-0.275	25	16	5	0	1	330.146	4	-1	330.15	0.3125	1.625
3	Molco confluent	329.143	2048212	329.143	-0.396	25	16	5	0	1	330.146	4	-1	330.15	0.3125	1.625
5	Peuco effluent	329.143	2698988	329.143	-0.214	25	16	5	0	1	330.146	4	-1	330.15	0.3125	1.625
6	Peuco confluent	329.143	2647445	329.143	-0.032	25	16	5	0	1	330.146	4	-1	330.15	0.3125	1.625
7	Huililco control	329.143	1539351	329.143	-0.305	25	16	5	0	1	330.146	4	-1	330.15	0.3125	1.625
9	Huililco confluent	329.143	4372499	329.143	-0.092	25	16	5	0	1	330.146	4	-1	330.15	0.3125	1.625
15	Niltre effluent 1	329.143	1638875	329.143	-0.153	25	16	5	0	1	330.146	4	-1	330.15	0.3125	1.625
2	Molco effluent	329.161	16868206	329.161	0.032	25	16	7	0	0	330.164	4	-3	330.168	0.4375	1.625
3	Molco confluent	329.161	17024482	329.161	-0.059	25	16	7	0	0	330.164	4	-3	330.168	0.4375	1.625
6	Peuco confluent	329.161	15498146	329.161	0.032	25	16	7	0	0	330.164	4	-3	330.168	0.4375	1.625
7	Huililco control	329.161	11420196	329.161	-0.029	25	16	7	0	0	330.164	4	-3	330.168	0.4375	1.625
2	Molco effluent	329.176	6443899	329.176	0.017	25	20	4	0	0	330.179	8	4	330.183	0.2	1.3
3	Molco confluent	329.176	5923309	329.176	-0.013	25	20	4	0	0	330.179	8	4	330.183	0.2	1.3
6	Peuco confluent	329.176	6393774	329.176	0.047	25	20	4	0	0	330.179	8	4	330.183	0.2	1.3
1	Molco control	329.197	10310005	329.197	-0.105	29	17	6	0	0	330.2	3	-3	330.204	0.352941	1.76471
2	Molco effluent	329.197	15147916	329.197	-0.044	29	17	6	0	0	330.2	3	-3	330.204	0.352941	1.76471
3	Molco confluent	329.197	19168764	329.197	-0.105	29	17	6	0	0	330.2	3	-3	330.204	0.352941	1.76471
6	Peuco confluent	329.197	19311550	329.197	-0.074	29	17	6	0	0	330.2	3	-3	330.204	0.352941	1.76471
1	Molco control	329.233	19079564	329.233	-0.029	33	18	5	0	0	330.237	2	-3	330.241	0.277778	1.88889
2	Molco effluent	329.233	443427744	329.233	-0.029	33	18	5	0	0	330.237	2	-3	330.241	0.277778	1.88889
3	Molco confluent	329.233	115990040	329.233	-0.029	33	18	5	0	0	330.237	2	-3	330.241	0.277778	1.88889
4	Peuco control	329.233	8954308	329.233	-0.029	33	18	5	0	0	330.237	2	-3	330.241	0.277778	1.88889
5	Peuco effluent	329.233	140759856	329.233	0.032	33	18	5	0	0	330.237	2	-3	330.241	0.277778	1.88889
6	Peuco confluent	329.233	139336672	329.233	0.032	33	18	5	0	0	330.237	2	-3	330.241	0.277778	1.88889
9	Huililco confluent	329.233	101290064	329.233	0.001	33	18	5	0	0	330.237	2	-3	330.241	0.277778	1.88889
14	Niltre control	329.233	13850132	329.233	-0.029	33	18	5	0	0	330.237	2	-3	330.241	0.277778	1.88889
17	Niltre confluent	329.233	19935556	329.233	-0.029	33	18	5	0	0	330.237	2	-3	330.241	0.277778	1.88889
2	Molco effluent	330.102	6766187	330.102	-0.043	20	14	6	1	1	331.105	5	-1	331.109	0.428571	1.5
6	Peuco confluent	330.11	2733670	330.11	-0.08	16	16	5	3	0	331.113	10	5	331.117	0.3125	1.0625
2	Molco effluent	330.138	17864328	330.138	0.002	24	15	5	1	1	331.141	4	-1	331.145	0.333333	1.66667
3	Molco confluent	330.138	10169522	330.138	-0.028	24	15	5	1	1	331.142	4	-1	331.145	0.333333	1.66667
2	Molco effluent	330.146	2126223	330.146	0.026	20	17	4	3	0	331.15	9	5	331.153	0.235294	1.23529
5	Peuco effluent	330.146	3263926	330.146	0.087	20	17	4	3	0	331.15	9	5	331.153	0.235294	1.23529
6	Peuco confluent	330.146	2116738	330.146	-0.004	20	17	4	3	0	331.15	9	5	331.153	0.235294	1.23529
7	Huililco control	330.146	1772233	330.146	0.178	20	17	4	3	0	331.15	9	5	331.153	0.235294	1.23529
1	Molco control	330.156	14289883	330.156	0.096	24	15	7	1	0	331.159	4	-3	331.163	0.466667	1.66667
3	Molco confluent	330.156	25141440	330.156	0.096	24	15	7	1	0	331.159	4	-3	331.163	0.466667	1.66667
2	Molco effluent	330.167	22498976	330.167	-0.004	24	14	6	3	0	331.17	4	-2	331.174	0.428571	1.78571
5	Peuco effluent	330.167	14230981	330.167	0.026	24	14	6	3	0	331.17	4	-2	331.174	0.428571	1.78571
6	Peuco confluent	330.192	5610149	330.192	-0.132	28	16	6	1	0	331.196	3	-3	331.199	0.375	1.8125
2	Molco effluent	330.203	23711422	330.203	-0.08	28	15	5	3	0	331.207	3	-2	331.211	0.333333	1.93333
3	Molco confluent	330.203	8702178	330.203	-0.08	28	15	5	3	0	331.207	3	-2	331.211	0.333333	1.93333
5	Peuco effluent	330.203	25744864	330.203	-0.02	28	15	5	3	0	331.207	3	-2	331.211	0.333333	1.93333
6	Peuco confluent	330.203	16049837	330.203	0.011	28	15	5	3	0	331.207	3	-2	331.211	0.333333	1.93333
15	Niltre effluent 1	330.203	17035536	330.203	-0.02	28	15	5	3	0	331.207	3	-2	331.211	0.333333	1.93333
1	Molco control	331.046	9737750	331.046	-0.073	11	16	8	0	0	332.049	11	3	332.053	0.5	0.75
3	Molco confluent	331.046	8361810	331.046	-0.133	11	16	8	0	0	332.049	11	3	332.053	0.5	0.75
4	Peuco control	331.046	9374403	331.046	-0.013	11	16	8	0	0	332.049	11	3	332.053	0.5	0.75
6	Peuco confluent	331.046	9014566	331.046	-0.103	11	16	8	0	0	332.049	11	3	332.053	0.5	0.75
1	Molco control	331.082	14472750	331.082	-0.058	15	17	7	0	0	332.086	10	3	332.09	0.411765	0.941176
2	Molco effluent	331.082	6145416	331.082	0.002	15	17	7	0	0	332.086	10	3	332.09	0.411765	0.941176
3	Molco confluent	331.082	13253485	331.082	-0.028	15	17	7	0	0	332.086	10	3	332.09	0.411765	0.941176
4	Peuco control	331.082	16827102	331.082	0.063	15	17	7	0	0	332.086	10	3	332.09	0.411765	0.941176
6	Peuco confluent	331.082	17088834	331.082	0.093	15	17	7	0	0	332.086	10	3	332.09	0.411765	0.941176
9	Huililco confluent	331.082	13481342	331.082	-0.058	15	17	7	0	0	332.086	10	3	332.09	0.411765	0.941176
15	Niltre effluent 1	331.082	13915069	331.082	0.093	15	17	7	0	0	332.086	10	3	332.09	0.411765	0.941176
2	Molco effluent	331.086	8043915	331.086	-0.031	19	14	7	0	1	332.089	5	-2	332.093	0.5	1.42857
3	Molco confluent	331.086	3719536	331.086	0.059	19	14	7	0	1	332.089	5	-2	332.093	0.5	1.42857
6	Peuco confluent	331.086	3767108	331.086	0.029	19	14	7	0	1	332.089	5	-2	332.093	0.5	1.42857
1	Molco control	331.119	25044548	331.119	-0.043	19	18	6	0	0	332.122	9	3	332.126	0.333333	1.11111
2	Molco effluent	331.119	9750950	331.119	-0.073	19	18	6	0	0	332.122	9	3	332.126	0.333333	1.11111
3	Molco confluent	331.119	22795144	331.119	-0.073	19	18	6	0	0	332.122	9	3	332.126	0.333333	1.11111
4	Peuco control	331.119	28228342	331.119	-0.073	19	18	6	0	0	332.122	9	3	332.126	0.333333	1.11111
6	Peuco confluent	331.119	20193628	331.119	-0.104	19	18	6	0	0	332.122	9	3	332.126	0.333333	1.11111
9	Huililco confluent	331.119	25519512	331.119	-0.134	19	18	6	0	0	332.122	9	3	332.126	0.333333	1.11111
14	Niltre control	331.119	24417078	331.119	-0.134	19	18	6	0	0	332.122	9	3	332.126	0.333333	1.11111
16	Niltre effluent 2	331.119	19333560	331.119	-0.073	19	18	6	0	0	332.122	9	3	332.126	0.333333	1.11111
2	Molco effluent	331.122	8331689	331.122	-0.016	23	15	6	0	1	332.125	4	-2	332.129	0.4	1.6
3	Molco confluent	331.122	6804363	331.122	-0.107	23	15	6	0	1	332.125	4	-2	332.129	0.4	1.6
5	Peuco effluent	331.122	3752054	331.122	-0.258	23	15	6	0	1	332.125	4	-2	332.129	0.4	1.6
6	Peuco confluent	331.122	3307360	331.122	-0.167	23	15	6	0	1	332.125	4	-2	332.129	0.4	1.6
8	Huililco effluent	331.122	3218644	331.122	-0.348	23	15	6	0	1	332.125	4	-2	332.129	0.4	1.6
9	Huililco confluent	331.122	4146075	331.122	-0.167	23	15	6	0	1	332.125	4	-2	332.129	0.4	1.6
16	Niltre effluent 2	331.122	13535674	331.122	-0.077	23	15	6	0	1	332.125	4	-2	332.129	0.4	1.6
2	Molco effluent	331.13	12218799	331.13	-0.052	19	17	5	2	0	332.133	9	4	332.137	0.294118	1.17647
2	Molco effluent	331.14	9116087	331.14	-0.013	23	15	8	0	0	332.143	4	-4	332.147	0.533333	1.6
3	Molco confluent	331.14	11172759	331.14	-0.043	23	15	8	0	0	332.143	4	-4	332.147	0.533333	1.6
9	Huililco confluent	331.14	10055079	331.14	-0.013	23	15	8	0	0	332.143	4	-4	332.147	0.533333	1.6
1	Molco control	331.155	14095964	331.155	-0.028	23	19	5	0	0	332.158	8	3	332.162	0.263158	1.26316
2	Molco effluent	331.155	8836547	331.155	-0.028	23	19	5	0	0	332.159	8	3	332.162	0.263158	1.26316
3	Molco confluent	331.155	13894563	331.155	0.062	23	19	5	0	0	332.158	8	3	332.162	0.263158	1.26316
4	Peuco control	331.155	13996817	331.155	0.123	23	19	5	0	0	332.159	8	3	332.162	0.263158	1.26316
6	Peuco confluent	331.155	10418552	331.155	0.062	23	19	5	0	0	332.158	8	3	332.162	0.263158	1.26316
9	Huililco confluent	331.155	14980530	331.155	-0.059	23	19	5	0	0	332.159	8	3	332.162	0.263158	1.26316
14	Niltre control	331.155	19276624	331.155	0.062	23	19	5	0	0	332.158	8	3	332.162	0.263158	1.26316
16	Niltre effluent 2	331.155	14840274	331.155	0.092	23	19	5	0	0	332.158	8	3	332.162	0.263158	1.26316
2	Molco effluent	331.176	10992085	331.176	-0.059	27	16	7	0	0	332.18	3	-4	332.184	0.4375	1.75
3	Molco confluent	331.176	17650610	331.176	-0.059	27	16	7	0	0	332.18	3	-4	332.184	0.4375	1.75
6	Peuco confluent	331.176	16130440	331.176	-0.089	27	16	7	0	0	332.18	3	-4	332.184	0.4375	1.75
2	Molco effluent	331.191	19534306	331.191	-0.074	27	20	4	0	0	332.195	7	3	332.199	0.2	1.4
3	Molco confluent	331.191	9698238	331.191	-0.164	27	20	4	0	0	332.195	7	3	332.199	0.2	1.4
6	Peuco confluent	331.191	10924436	331.191	-0.074	27	20	4	0	0	332.195	7	3	332.199	0.2	1.4
1	Molco control	331.213	2438273	331.213	0.198	31	17	6	0	0	332.216	2	-4	332.22	0.352941	1.88235
1	Molco control	331.249	9035417	331.249	-0.029	35	18	5	0	0	332.252	1	-4	332.256	0.277778	2
2	Molco effluent	331.249	78705168	331.249	-0.059	35	18	5	0	0	332.252	1	-4	332.256	0.277778	2
3	Molco confluent	331.249	7119849	331.249	-0.089	35	18	5	0	0	332.252	1	-4	332.256	0.277778	2
6	Peuco confluent	331.249	9773503	331.249	-0.12	35	18	5	0	0	332.252	1	-4	332.256	0.277778	2
3	Molco confluent	332.089	2374744	332.089	-0.124	14	15	6	3	0	333.092	10	4	333.096	0.4	1
6	Peuco confluent	332.089	1650107	332.089	-0.064	14	15	6	3	0	333.092	10	4	333.096	0.4	1
2	Molco effluent	332.117	16923860	332.117	-0.043	22	14	6	1	1	333.121	4	-2	333.125	0.428571	1.64286
3	Molco confluent	332.117	6609518	332.117	-0.194	22	14	6	1	1	333.12	4	-2	333.125	0.428571	1.64286
5	Peuco effluent	332.117	33119052	332.117	-0.013	22	14	6	1	1	333.121	4	-2	333.125	0.428571	1.64286
6	Peuco confluent	332.117	16739409	332.117	-0.013	22	14	6	1	1	333.121	4	-2	333.125	0.428571	1.64286
2	Molco effluent	332.125	12092634	332.125	-0.079	18	16	5	3	0	333.129	9	4	333.132	0.3125	1.1875
5	Peuco effluent	332.125	7909202	332.125	-0.019	18	16	5	3	0	333.129	9	4	333.132	0.3125	1.1875
2	Molco effluent	332.19	6300943	332.19	-0.104	30	16	4	1	1	333.194	2	-2	333.197	0.25	1.9375
2	Molco effluent	332.205	1530907	332.205	-0.059	30	20	1	1	1	333.209	6	5	333.213	0.05	1.55
2	Molco effluent	332.208	17843484	332.208	0.08	30	16	6	1	0	333.211	2	-4	333.215	0.375	1.9375
3	Molco confluent	332.208	11509425	332.208	0.02	30	16	6	1	0	333.211	2	-4	333.215	0.375	1.9375
6	Peuco confluent	332.208	10439830	332.208	-0.041	30	16	6	1	0	333.211	2	-4	333.215	0.375	1.9375
2	Molco effluent	333.007	21612456	333.007	-0.061	9	15	7	0	1	334.011	11	4	334.015	0.466667	0.666667
3	Molco confluent	333.007	12165381	333.007	-0.091	9	15	7	0	1	334.011	11	4	334.015	0.466667	0.666667
1	Molco control	333.025	5787409	333.025	0.063	9	15	9	0	0	334.029	11	2	334.032	0.6	0.666667
1	Molco control	333.062	13714216	333.062	0.017	13	16	8	0	0	334.065	10	2	334.069	0.5	0.875
2	Molco effluent	333.062	3861461	333.062	-0.073	13	16	8	0	0	334.065	10	2	334.069	0.5	0.875
3	Molco confluent	333.062	13285677	333.062	-0.043	13	16	8	0	0	334.065	10	2	334.069	0.5	0.875
4	Peuco control	333.062	17604698	333.062	-0.043	13	16	8	0	0	334.065	10	2	334.069	0.5	0.875
6	Peuco confluent	333.062	17014560	333.062	-0.073	13	16	8	0	0	334.065	10	2	334.069	0.5	0.875
14	Niltre control	333.062	30341262	333.062	-0.013	13	16	8	0	0	334.065	10	2	334.069	0.5	0.875
1	Molco control	333.098	31312704	333.098	-0.058	17	17	7	0	0	334.101	9	2	334.105	0.411765	1.05882
2	Molco effluent	333.098	13058035	333.098	-0.028	17	17	7	0	0	334.101	9	2	334.105	0.411765	1.05882
3	Molco confluent	333.098	28154184	333.098	-0.028	17	17	7	0	0	334.101	9	2	334.105	0.411765	1.05882
4	Peuco control	333.098	39424116	333.098	0.002	17	17	7	0	0	334.101	9	2	334.105	0.411765	1.05882
5	Peuco effluent	333.098	18296352	333.098	0.062	17	17	7	0	0	334.101	9	2	334.105	0.411765	1.05882
6	Peuco confluent	333.098	31680316	333.098	0.002	17	17	7	0	0	334.101	9	2	334.105	0.411765	1.05882
8	Huililco effluent	333.098	37142168	333.098	0.002	17	17	7	0	0	334.101	9	2	334.105	0.411765	1.05882
9	Huililco confluent	333.098	34204464	333.098	0.002	17	17	7	0	0	334.101	9	2	334.105	0.411765	1.05882
17	Niltre confluent	333.098	27374542	333.098	0.002	17	17	7	0	0	334.101	9	2	334.105	0.411765	1.05882
2	Molco effluent	333.101	12103669	333.101	-0.001	21	14	7	0	1	334.104	4	-3	334.109	0.5	1.57143
3	Molco confluent	333.101	4282699	333.101	-0.001	21	14	7	0	1	334.104	4	-3	334.109	0.5	1.57143
6	Peuco confluent	333.101	2188607	333.101	-0.151	21	14	7	0	1	334.104	4	-3	334.109	0.5	1.57143
9	Huililco confluent	333.101	3199794	333.101	-0.091	21	14	7	0	1	334.104	4	-3	334.109	0.5	1.57143
2	Molco effluent	333.109	7635964	333.109	0.053	17	16	6	2	0	334.112	9	3	334.116	0.375	1.125
3	Molco confluent	333.119	7775576	333.119	0.032	21	14	9	0	0	334.122	4	-5	334.126	0.642857	1.57143
6	Peuco confluent	333.119	9495372	333.119	0.002	21	14	9	0	0	334.122	4	-5	334.126	0.642857	1.57143
1	Molco control	333.134	39373656	333.134	-0.013	21	18	6	0	0	334.138	8	2	334.142	0.333333	1.22222
2	Molco effluent	333.134	17840144	333.134	-0.013	21	18	6	0	0	334.138	8	2	334.142	0.333333	1.22222
3	Molco confluent	333.134	35150180	333.134	-0.043	21	18	6	0	0	334.138	8	2	334.142	0.333333	1.22222
4	Peuco control	333.134	39973004	333.134	-0.043	21	18	6	0	0	334.138	8	2	334.142	0.333333	1.22222
5	Peuco effluent	333.134	17968698	333.134	-0.013	21	18	6	0	0	334.138	8	2	334.142	0.333333	1.22222
6	Peuco confluent	333.134	31844184	333.134	-0.013	21	18	6	0	0	334.138	8	2	334.142	0.333333	1.22222
9	Huililco confluent	333.134	42220360	333.134	-0.043	21	18	6	0	0	334.138	8	2	334.142	0.333333	1.22222
14	Niltre control	333.134	39876800	333.134	-0.043	21	18	6	0	0	334.138	8	2	334.142	0.333333	1.22222
16	Niltre effluent 2	333.134	33929048	333.134	-0.043	21	18	6	0	0	334.138	8	2	334.142	0.333333	1.22222
17	Niltre confluent	333.134	30909416	333.134	-0.043	21	18	6	0	0	334.138	8	2	334.142	0.333333	1.22222
2	Molco effluent	333.138	9334803	333.138	0.044	25	15	6	0	1	334.141	3	-3	334.145	0.4	1.73333
3	Molco confluent	333.138	8816998	333.138	-0.046	25	15	6	0	1	334.141	3	-3	334.145	0.4	1.73333
5	Peuco effluent	333.138	3365949	333.138	-0.016	25	15	6	0	1	334.141	3	-3	334.145	0.4	1.73333
6	Peuco confluent	333.138	2536282	333.138	-0.196	25	15	6	0	1	334.141	3	-3	334.145	0.4	1.73333
16	Niltre effluent 2	333.138	12728153	333.138	-0.076	25	15	6	0	1	334.141	3	-3	334.145	0.4	1.73333
6	Peuco confluent	333.155	7784296	333.155	-0.073	25	15	8	0	0	334.159	3	-5	334.163	0.533333	1.73333
1	Molco control	333.171	14723951	333.171	0.032	25	19	5	0	0	334.174	7	2	334.178	0.263158	1.36842
2	Molco effluent	333.171	18649134	333.171	0.002	25	19	5	0	0	334.174	7	2	334.178	0.263158	1.36842
3	Molco confluent	333.171	22067582	333.171	-0.028	25	19	5	0	0	334.174	7	2	334.178	0.263158	1.36842
4	Peuco control	333.171	14201000	333.171	-0.058	25	19	5	0	0	334.174	7	2	334.178	0.263158	1.36842
5	Peuco effluent	333.171	10982998	333.171	0.062	25	19	5	0	0	334.174	7	2	334.178	0.263158	1.36842
6	Peuco confluent	333.171	14651251	333.171	-0.028	25	19	5	0	0	334.174	7	2	334.178	0.263158	1.36842
8	Huililco effluent	333.171	16654029	333.171	0.002	25	19	5	0	0	334.174	7	2	334.178	0.263158	1.36842
16	Niltre effluent 2	333.171	21874544	333.171	0.002	25	19	5	0	0	334.174	7	2	334.178	0.263158	1.36842
2	Molco effluent	333.174	3759665	333.174	-0.092	29	16	5	0	1	334.177	2	-3	334.181	0.3125	1.875
6	Peuco confluent	333.174	1614198	333.174	-0.031	29	16	5	0	1	334.177	2	-3	334.181	0.3125	1.875
2	Molco effluent	333.207	131971144	333.207	-0.043	29	20	4	0	0	334.21	6	2	334.214	0.2	1.5
3	Molco confluent	333.207	18516378	333.207	-0.043	29	20	4	0	0	334.21	6	2	334.214	0.2	1.5
5	Peuco effluent	333.207	35200624	333.207	-0.013	29	20	4	0	0	334.211	6	2	334.214	0.2	1.5
6	Peuco confluent	333.207	26302352	333.207	-0.043	29	20	4	0	0	334.211	6	2	334.214	0.2	1.5
8	Huililco effluent	333.207	30314216	333.207	-0.074	29	20	4	0	0	334.21	6	2	334.214	0.2	1.5
3	Molco confluent	334.104	4442169	334.104	-0.034	16	15	6	3	0	335.108	9	3	335.112	0.4	1.13333
2	Molco effluent	334.133	23694142	334.133	-0.013	24	14	6	1	1	335.136	3	-3	335.14	0.428571	1.78571
3	Molco confluent	334.133	11240526	334.133	-0.103	24	14	6	1	1	335.136	3	-3	335.14	0.428571	1.78571
5	Peuco effluent	334.133	34111780	334.133	0.047	24	14	6	1	1	335.136	3	-3	335.14	0.428571	1.78571
6	Peuco confluent	334.133	17373782	334.133	0.047	24	14	6	1	1	335.136	3	-3	335.14	0.428571	1.78571
2	Molco effluent	334.141	8338245	334.141	-0.019	20	16	5	3	0	335.144	8	3	335.148	0.3125	1.3125
3	Molco confluent	334.141	3358292	334.141	-0.049	20	16	5	3	0	335.144	8	3	335.148	0.3125	1.3125
5	Peuco effluent	334.141	3008043	334.141	0.131	20	16	5	3	0	335.144	8	3	335.148	0.3125	1.3125
6	Peuco confluent	334.141	1875803	334.141	-0.049	20	16	5	3	0	335.144	8	3	335.148	0.3125	1.3125
2	Molco effluent	334.148	2260043	334.148	-0.387	24	18	3	1	1	335.151	7	4	335.156	0.166667	1.38889
5	Peuco effluent	334.148	4671793	334.148	-0.028	24	18	3	1	1	335.152	7	4	335.156	0.166667	1.38889
2	Molco effluent	334.206	5152634	334.206	0.226	32	16	4	1	1	335.209	1	-3	335.213	0.25	2.0625
2	Molco effluent	334.224	33975176	334.224	0.139	32	16	6	1	0	335.227	1	-5	335.231	0.375	2.0625
1	Molco control	335.041	10487847	335.041	0.002	11	15	9	0	0	336.044	10	1	336.048	0.6	0.8
3	Molco confluent	335.041	10915574	335.041	-0.027	11	15	9	0	0	336.044	10	1	336.048	0.6	0.8
4	Peuco control	335.041	8536541	335.041	0.092	11	15	9	0	0	336.044	10	1	336.048	0.6	0.8
15	Niltre effluent 1	335.041	18944014	335.041	0.002	11	15	9	0	0	336.044	10	1	336.048	0.6	0.8
1	Molco control	335.077	23482430	335.077	-0.013	15	16	8	0	0	336.081	9	1	336.085	0.5	1
2	Molco effluent	335.077	11212352	335.077	-0.072	15	16	8	0	0	336.081	9	1	336.085	0.5	1
3	Molco confluent	335.077	25952016	335.077	-0.072	15	16	8	0	0	336.081	9	1	336.085	0.5	1
4	Peuco control	335.077	48338424	335.077	-0.043	15	16	8	0	0	336.081	9	1	336.085	0.5	1
5	Peuco effluent	335.077	15789039	335.077	-0.043	15	16	8	0	0	336.081	9	1	336.085	0.5	1
6	Peuco confluent	335.077	32754990	335.077	-0.013	15	16	8	0	0	336.081	9	1	336.085	0.5	1
7	Huililco control	335.077	27101754	335.077	-0.013	15	16	8	0	0	336.081	9	1	336.085	0.5	1
8	Huililco effluent	335.077	25195616	335.077	-0.043	15	16	8	0	0	336.081	9	1	336.085	0.5	1
9	Huililco confluent	335.077	26484948	335.077	-0.043	15	16	8	0	0	336.081	9	1	336.085	0.5	1
15	Niltre effluent 1	335.077	29540394	335.077	-0.043	15	16	8	0	0	336.081	9	1	336.085	0.5	1
17	Niltre confluent	335.077	31762770	335.077	-0.072	15	16	8	0	0	336.081	9	1	336.085	0.5	1
2	Molco effluent	335.088	7975498	335.088	-0.081	15	15	7	2	0	336.092	9	2	336.096	0.466667	1.06667
1	Molco control	335.114	61280340	335.114	0.002	19	17	7	0	0	336.117	8	1	336.121	0.411765	1.17647
2	Molco effluent	335.114	26926686	335.114	0.032	19	17	7	0	0	336.117	8	1	336.121	0.411765	1.17647
3	Molco confluent	335.114	56233772	335.114	-0.028	19	17	7	0	0	336.117	8	1	336.121	0.411765	1.17647
4	Peuco control	335.114	76355088	335.114	0.032	19	17	7	0	0	336.117	8	1	336.121	0.411765	1.17647
5	Peuco effluent	335.114	31867916	335.114	0.062	19	17	7	0	0	336.117	8	1	336.121	0.411765	1.17647
6	Peuco confluent	335.114	59288904	335.114	0.032	19	17	7	0	0	336.117	8	1	336.121	0.411765	1.17647
7	Huililco control	335.114	80419416	335.114	0.002	19	17	7	0	0	336.117	8	1	336.121	0.411765	1.17647
8	Huililco effluent	335.114	80274560	335.114	-0.028	19	17	7	0	0	336.117	8	1	336.121	0.411765	1.17647
17	Niltre confluent	335.114	44775788	335.114	-0.028	19	17	7	0	0	336.117	8	1	336.121	0.411765	1.17647
2	Molco effluent	335.117	9197153	335.117	-0.001	23	14	7	0	1	336.12	3	-4	336.124	0.5	1.71429
3	Molco confluent	335.117	5281583	335.117	0.148	23	14	7	0	1	336.12	3	-4	336.124	0.5	1.71429
4	Peuco control	335.117	1609491	335.117	-0.419	23	14	7	0	1	336.12	3	-4	336.124	0.5	1.71429
5	Peuco effluent	335.117	5363726	335.117	0.059	23	14	7	0	1	336.12	3	-4	336.124	0.5	1.71429
6	Peuco confluent	335.117	3569484	335.117	0.178	23	14	7	0	1	336.12	3	-4	336.124	0.5	1.71429
7	Huililco control	335.117	2939991	335.117	-0.27	23	14	7	0	1	336.12	3	-4	336.124	0.5	1.71429
15	Niltre effluent 1	335.117	3118667	335.117	-0.031	23	14	7	0	1	336.12	3	-4	336.124	0.5	1.71429
17	Niltre confluent	335.117	3469679	335.117	-0.24	23	14	7	0	1	336.12	3	-4	336.124	0.5	1.71429
2	Molco effluent	335.125	18615912	335.125	-0.007	19	16	6	2	0	336.128	8	2	336.132	0.375	1.25
3	Molco confluent	335.125	12508980	335.125	-0.037	19	16	6	2	0	336.128	8	2	336.132	0.375	1.25
6	Peuco confluent	335.125	10929490	335.125	-0.007	19	16	6	2	0	336.128	8	2	336.132	0.375	1.25
16	Niltre effluent 2	335.125	12791034	335.125	-0.037	19	16	6	2	0	336.128	8	2	336.132	0.375	1.25
1	Molco control	335.15	42053740	335.15	-0.013	23	18	6	0	0	336.153	7	1	336.157	0.333333	1.33333
2	Molco effluent	335.15	26283644	335.15	-0.043	23	18	6	0	0	336.153	7	1	336.157	0.333333	1.33333
3	Molco confluent	335.15	43519816	335.15	-0.073	23	18	6	0	0	336.153	7	1	336.157	0.333333	1.33333
4	Peuco control	335.15	43062828	335.15	-0.013	23	18	6	0	0	336.153	7	1	336.157	0.333333	1.33333
5	Peuco effluent	335.15	20497446	335.15	0.047	23	18	6	0	0	336.153	7	1	336.157	0.333333	1.33333
6	Peuco confluent	335.15	35245412	335.15	-0.013	23	18	6	0	0	336.153	7	1	336.157	0.333333	1.33333
9	Huililco confluent	335.15	48505100	335.15	-0.043	23	18	6	0	0	336.153	7	1	336.157	0.333333	1.33333
17	Niltre confluent	335.15	40204680	335.15	-0.043	23	18	6	0	0	336.153	7	1	336.157	0.333333	1.33333
2	Molco effluent	335.153	4788351	335.153	-0.076	27	15	6	0	1	336.156	2	-4	336.161	0.4	1.86667
3	Molco confluent	335.153	3327818	335.153	-0.046	27	15	6	0	1	336.156	2	-4	336.161	0.4	1.86667
16	Niltre effluent 2	335.153	2940175	335.153	0.043	27	15	6	0	1	336.156	2	-4	336.161	0.4	1.86667
1	Molco control	335.186	9332869	335.186	-0.028	27	19	5	0	0	336.19	6	1	336.194	0.263158	1.47368
2	Molco effluent	335.186	16545433	335.186	0.031	27	19	5	0	0	336.19	6	1	336.194	0.263158	1.47368
3	Molco confluent	335.186	16467811	335.186	0.002	27	19	5	0	0	336.19	6	1	336.194	0.263158	1.47368
4	Peuco control	335.186	7111237	335.186	0.031	27	19	5	0	0	336.19	6	1	336.194	0.263158	1.47368
6	Peuco confluent	335.186	12502402	335.186	0.031	27	19	5	0	0	336.19	6	1	336.194	0.263158	1.47368
8	Huililco effluent	335.186	11551923	335.186	0.031	27	19	5	0	0	336.19	6	1	336.194	0.263158	1.47368
9	Huililco confluent	335.186	12390693	335.186	-0.028	27	19	5	0	0	336.19	6	1	336.194	0.263158	1.47368
2	Molco effluent	335.223	129089208	335.223	-0.014	31	20	4	0	0	336.226	5	1	336.23	0.2	1.6
3	Molco confluent	335.223	21655422	335.223	-0.043	31	20	4	0	0	336.226	5	1	336.23	0.2	1.6
5	Peuco effluent	335.223	62784608	335.223	0.016	31	20	4	0	0	336.226	5	1	336.23	0.2	1.6
6	Peuco confluent	335.223	32451998	335.223	-0.014	31	20	4	0	0	336.226	5	1	336.23	0.2	1.6
7	Huililco control	335.223	8939169	335.223	-0.073	31	20	4	0	0	336.226	5	1	336.23	0.2	1.6
2	Molco effluent	336.072	11116907	336.072	-0.039	14	15	8	1	0	337.076	9	1	337.08	0.533333	1
3	Molco confluent	336.073	9378300	336.072	0.05	14	15	8	1	0	337.076	9	1	337.08	0.533333	1
6	Peuco confluent	336.072	9990193	336.072	0.02	14	15	8	1	0	337.076	9	1	337.08	0.533333	1
3	Molco confluent	336.109	6835735	336.109	0.005	18	16	7	1	0	337.112	8	1	337.116	0.4375	1.1875
2	Molco effluent	336.112	8319372	336.112	-0.147	22	13	7	1	1	337.115	3	-4	337.12	0.538462	1.76923
2	Molco effluent	336.12	7198098	336.12	-0.093	18	15	6	3	0	337.124	8	2	337.127	0.4	1.26667
3	Molco confluent	336.12	5156384	336.12	-0.034	18	15	6	3	0	337.124	8	2	337.127	0.4	1.26667
6	Peuco confluent	336.12	4010070	336.12	-0.004	18	15	6	3	0	337.124	8	2	337.127	0.4	1.26667
2	Molco effluent	336.149	51863976	336.149	-0.043	26	14	6	1	1	337.152	2	-4	337.156	0.428571	1.92857
3	Molco confluent	336.149	22647348	336.149	0.017	26	14	6	1	1	337.152	2	-4	337.156	0.428571	1.92857
5	Peuco effluent	336.149	53536548	336.149	0.046	26	14	6	1	1	337.152	2	-4	337.156	0.428571	1.92857
6	Peuco confluent	336.149	26112108	336.149	0.017	26	14	6	1	1	337.152	2	-4	337.156	0.428571	1.92857
2	Molco effluent	336.156	4038064	336.156	-0.078	22	16	5	3	0	337.16	7	2	337.164	0.3125	1.4375
3	Molco confluent	336.156	3006523	336.156	-0.227	22	16	5	3	0	337.16	7	2	337.164	0.3125	1.4375
6	Peuco confluent	336.157	2805875	336.156	0.1	22	16	5	3	0	337.16	7	2	337.164	0.3125	1.4375
2	Molco effluent	336.239	38781428	336.239	0.108	34	16	6	1	0	337.242	0	-6	337.246	0.375	2.1875
1	Molco control	337.057	10906941	337.057	0.062	13	15	9	0	0	338.06	9	0	338.064	0.6	0.933333
3	Molco confluent	337.057	13196511	337.057	0.032	13	15	9	0	0	338.06	9	0	338.064	0.6	0.933333
4	Peuco control	337.057	14529404	337.057	-0.027	13	15	9	0	0	338.06	9	0	338.064	0.6	0.933333
1	Molco control	337.093	51877204	337.093	-0.013	17	16	8	0	0	338.096	8	0	338.1	0.5	1.125
2	Molco effluent	337.093	26227882	337.093	-0.042	17	16	8	0	0	338.096	8	0	338.1	0.5	1.125
3	Molco confluent	337.093	51533052	337.093	-0.042	17	16	8	0	0	338.096	8	0	338.1	0.5	1.125
4	Peuco control	337.093	72915864	337.093	-0.013	17	16	8	0	0	338.096	8	0	338.1	0.5	1.125
5	Peuco effluent	337.093	27265534	337.093	-0.013	17	16	8	0	0	338.096	8	0	338.1	0.5	1.125
6	Peuco confluent	337.093	57488204	337.093	-0.013	17	16	8	0	0	338.096	8	0	338.1	0.5	1.125
7	Huililco control	337.093	63455184	337.093	-0.013	17	16	8	0	0	338.096	8	0	338.1	0.5	1.125
8	Huililco effluent	337.093	58927688	337.093	-0.072	17	16	8	0	0	338.096	8	0	338.1	0.5	1.125
9	Huililco confluent	337.093	54273696	337.093	-0.042	17	16	8	0	0	338.096	8	0	338.1	0.5	1.125
15	Niltre effluent 1	337.093	42985108	337.093	-0.013	17	16	8	0	0	338.096	8	0	338.1	0.5	1.125
16	Niltre effluent 2	337.093	45556388	337.093	-0.042	17	16	8	0	0	338.096	8	0	338.1	0.5	1.125
2	Molco effluent	337.104	21886130	337.104	-0.081	17	15	7	2	0	338.108	8	1	338.111	0.466667	1.2
3	Molco confluent	337.104	24065282	337.104	0.008	17	15	7	2	0	338.107	8	1	338.111	0.466667	1.2
5	Peuco effluent	337.104	17213958	337.104	0.038	17	15	7	2	0	338.107	8	1	338.111	0.466667	1.2
6	Peuco confluent	337.104	15663957	337.104	-0.081	17	15	7	2	0	338.107	8	1	338.111	0.466667	1.2
1	Molco control	337.129	75945328	337.129	-0.028	21	17	7	0	0	338.133	7	0	338.137	0.411765	1.29412
2	Molco effluent	337.129	38249672	337.129	-0.028	21	17	7	0	0	338.133	7	0	338.137	0.411765	1.29412
3	Molco confluent	337.129	68007192	337.129	-0.028	21	17	7	0	0	338.133	7	0	338.137	0.411765	1.29412
4	Peuco control	337.129	85367728	337.129	0.002	21	17	7	0	0	338.133	7	0	338.137	0.411765	1.29412
5	Peuco effluent	337.129	36686364	337.129	0.002	21	17	7	0	0	338.133	7	0	338.137	0.411765	1.29412
6	Peuco confluent	337.129	70185832	337.129	0.002	21	17	7	0	0	338.133	7	0	338.137	0.411765	1.29412
7	Huililco control	337.129	104439784	337.129	0.002	21	17	7	0	0	338.133	7	0	338.137	0.411765	1.29412
9	Huililco confluent	337.129	89237184	337.129	-0.028	21	17	7	0	0	338.133	7	0	338.137	0.411765	1.29412
15	Niltre effluent 1	337.129	56272564	337.129	0.032	21	17	7	0	0	338.133	7	0	338.137	0.411765	1.29412
16	Niltre effluent 2	337.129	58327740	337.129	0.002	21	17	7	0	0	338.133	7	0	338.137	0.411765	1.29412
17	Niltre confluent	337.129	58425120	337.129	-0.087	21	17	7	0	0	338.133	7	0	338.137	0.411765	1.29412
2	Molco effluent	337.133	10269898	337.133	-0.061	25	14	7	0	1	338.136	2	-5	338.14	0.5	1.85714
3	Molco confluent	337.133	5380377	337.133	-0.09	25	14	7	0	1	338.136	2	-5	338.14	0.5	1.85714
5	Peuco effluent	337.133	5732893	337.133	0.117	25	14	7	0	1	338.136	2	-5	338.14	0.5	1.85714
6	Peuco confluent	337.133	4943724	337.133	0.236	25	14	7	0	1	338.136	2	-5	338.14	0.5	1.85714
16	Niltre effluent 2	337.133	3460288	337.133	0.088	25	14	7	0	1	338.136	2	-5	338.14	0.5	1.85714
1	Molco control	337.166	26445188	337.166	-0.013	25	18	6	0	0	338.169	6	0	338.173	0.333333	1.44444
2	Molco effluent	337.166	25998564	337.166	-0.072	25	18	6	0	0	338.169	6	0	338.173	0.333333	1.44444
3	Molco confluent	337.166	34452784	337.166	-0.072	25	18	6	0	0	338.169	6	0	338.173	0.333333	1.44444
4	Peuco control	337.166	25459658	337.166	-0.043	25	18	6	0	0	338.169	6	0	338.173	0.333333	1.44444
5	Peuco effluent	337.166	15348279	337.166	-0.043	25	18	6	0	0	338.169	6	0	338.173	0.333333	1.44444
6	Peuco confluent	337.166	26014598	337.166	-0.043	25	18	6	0	0	338.169	6	0	338.173	0.333333	1.44444
7	Huililco control	337.166	35807236	337.166	-0.013	25	18	6	0	0	338.169	6	0	338.173	0.333333	1.44444
9	Huililco confluent	337.166	29636312	337.166	-0.043	25	18	6	0	0	338.169	6	0	338.173	0.333333	1.44444
15	Niltre effluent 1	337.166	31135440	337.166	-0.043	25	18	6	0	0	338.169	6	0	338.173	0.333333	1.44444
17	Niltre confluent	337.166	29781818	337.166	-0.102	25	18	6	0	0	338.169	6	0	338.173	0.333333	1.44444
2	Molco effluent	337.169	4735719	337.169	-0.135	29	15	6	0	1	338.172	1	-5	338.176	0.4	2
3	Molco confluent	337.169	3590452	337.169	-0.224	29	15	6	0	1	338.172	1	-5	338.176	0.4	2
6	Peuco confluent	337.169	2767752	337.169	-0.076	29	15	6	0	1	338.172	1	-5	338.176	0.4	2
8	Huililco effluent	337.184	41421452	337.184	-0.061	29	19	3	0	1	338.188	5	2	338.192	0.157895	1.57895
2	Molco effluent	337.187	27063542	337.187	0.016	29	15	8	0	0	338.19	1	-7	338.194	0.533333	2
2	Molco effluent	337.202	28116226	337.202	-0.028	29	19	5	0	0	338.205	5	0	338.209	0.263158	1.57895
3	Molco confluent	337.202	15725901	337.202	0.031	29	19	5	0	0	338.205	5	0	338.209	0.263158	1.57895
6	Peuco confluent	337.202	14871458	337.202	-0.058	29	19	5	0	0	338.206	5	0	338.209	0.263158	1.57895
7	Huililco control	337.202	9865245	337.202	-0.028	29	19	5	0	0	338.205	5	0	338.209	0.263158	1.57895
8	Huililco effluent	337.202	10445466	337.202	-0.028	29	19	5	0	0	338.205	5	0	338.209	0.263158	1.57895
1	Molco control	337.205	33822108	337.205	-0.002	33	16	5	0	1	338.209	0	-5	338.213	0.3125	2.125
2	Molco effluent	337.205	24470788	337.205	-0.002	33	16	5	0	1	338.209	0	-5	338.213	0.3125	2.125
3	Molco confluent	337.205	19154256	337.205	0.028	33	16	5	0	1	338.209	0	-5	338.213	0.3125	2.125
4	Peuco control	337.205	12424167	337.205	-0.002	33	16	5	0	1	338.209	0	-5	338.213	0.3125	2.125
5	Peuco effluent	337.205	25143894	337.205	-0.002	33	16	5	0	1	338.209	0	-5	338.213	0.3125	2.125
6	Peuco confluent	337.205	22803364	337.205	0.028	33	16	5	0	1	338.209	0	-5	338.213	0.3125	2.125
9	Huililco confluent	337.205	130213624	337.205	-0.031	33	16	5	0	1	338.209	0	-5	338.213	0.3125	2.125
14	Niltre control	337.205	21177366	337.205	-0.002	33	16	5	0	1	338.209	0	-5	338.213	0.3125	2.125
2	Molco effluent	337.238	36668704	337.238	-0.043	33	20	4	0	0	338.242	4	0	338.246	0.2	1.7
6	Peuco confluent	337.238	7489471	337.238	-0.073	33	20	4	0	0	338.242	4	0	338.246	0.2	1.7
5	Peuco effluent	338.067	15883512	338.067	0.05	12	18	6	1	0	339.07	13	7	339.074	0.333333	0.722222
3	Molco confluent	338.125	5317635	338.125	-0.054	20	16	7	1	0	339.128	7	0	339.132	0.4375	1.3125
2	Molco effluent	338.128	3975154	338.128	-0.028	24	13	7	1	1	339.131	2	-5	339.135	0.538462	1.92308
3	Molco confluent	338.128	1828869	338.128	-0.294	24	13	7	1	1	339.131	2	-5	339.135	0.538462	1.92308
5	Peuco effluent	338.128	3399976	338.128	0.061	24	13	7	1	1	339.131	2	-5	339.135	0.538462	1.92308
3	Molco confluent	338.136	5156363	338.136	0.055	20	15	6	3	0	339.139	7	1	339.143	0.4	1.4
6	Peuco confluent	338.136	4920958	338.136	0.026	20	15	6	3	0	339.139	7	1	339.143	0.4	1.4
2	Molco effluent	338.172	18778134	338.172	0.011	24	16	5	3	0	339.176	6	1	339.179	0.3125	1.5625
3	Molco confluent	338.172	5692455	338.172	0.011	24	16	5	3	0	339.176	6	1	339.179	0.3125	1.5625
5	Peuco effluent	338.172	10267979	338.172	-0.049	24	16	5	3	0	339.176	6	1	339.179	0.3125	1.5625
6	Peuco confluent	338.172	6347419	338.172	-0.019	24	16	5	3	0	339.176	6	1	339.179	0.3125	1.5625
9	Huililco confluent	338.172	5971393	338.172	-0.108	24	16	5	3	0	339.176	6	1	339.179	0.3125	1.5625
2	Molco effluent	339.066	28371690	339.066	0.02	15	14	6	2	1	340.069	8	2	340.073	0.428571	1.14286
3	Molco confluent	339.066	14899911	339.066	-0.01	15	14	6	2	1	340.069	8	2	340.073	0.428571	1.14286
5	Peuco effluent	339.066	57061388	339.066	0.049	15	14	6	2	1	340.069	8	2	340.073	0.428571	1.14286
6	Peuco confluent	339.066	24865114	339.066	0.02	15	14	6	2	1	340.069	8	2	340.073	0.428571	1.14286
1	Molco control	339.072	15301203	339.072	-0.027	15	15	9	0	0	340.075	8	-1	340.079	0.6	1.06667
3	Molco confluent	339.072	18119372	339.072	0.002	15	15	9	0	0	340.075	8	-1	340.079	0.6	1.06667
4	Peuco control	339.072	24629532	339.072	0.032	15	15	9	0	0	340.076	8	-1	340.079	0.6	1.06667
6	Peuco confluent	339.072	22772064	339.072	0.032	15	15	9	0	0	340.075	8	-1	340.079	0.6	1.06667
7	Huililco control	339.072	19019090	339.072	-0.027	15	15	9	0	0	340.075	8	-1	340.079	0.6	1.06667
14	Niltre control	339.072	37693780	339.072	-0.027	15	15	9	0	0	340.076	8	-1	340.079	0.6	1.06667
1	Molco control	339.109	56703596	339.109	-0.013	19	16	8	0	0	340.112	7	-1	340.116	0.5	1.25
2	Molco effluent	339.109	29678348	339.109	-0.042	19	16	8	0	0	340.112	7	-1	340.116	0.5	1.25
3	Molco confluent	339.109	55458536	339.109	-0.042	19	16	8	0	0	340.112	7	-1	340.116	0.5	1.25
4	Peuco control	339.109	88334648	339.109	-0.013	19	16	8	0	0	340.112	7	-1	340.116	0.5	1.25
5	Peuco effluent	339.109	39202864	339.109	-0.013	19	16	8	0	0	340.112	7	-1	340.116	0.5	1.25
6	Peuco confluent	339.109	75168120	339.109	-0.013	19	16	8	0	0	340.112	7	-1	340.116	0.5	1.25
7	Huililco control	339.109	83764592	339.109	-0.013	19	16	8	0	0	340.112	7	-1	340.116	0.5	1.25
14	Niltre control	339.109	67496304	339.109	-0.042	19	16	8	0	0	340.112	7	-1	340.116	0.5	1.25
15	Niltre effluent 1	339.109	54512920	339.109	-0.042	19	16	8	0	0	340.112	7	-1	340.116	0.5	1.25
16	Niltre effluent 2	339.109	55822464	339.109	-0.072	19	16	8	0	0	340.112	7	-1	340.116	0.5	1.25
17	Niltre confluent	339.109	55002312	339.109	-0.072	19	16	8	0	0	340.112	7	-1	340.116	0.5	1.25
1	Molco control	339.145	43383424	339.145	0.002	23	17	7	0	0	340.148	6	-1	340.152	0.411765	1.41176
2	Molco effluent	339.145	29248298	339.145	0.002	23	17	7	0	0	340.148	6	-1	340.152	0.411765	1.41176
3	Molco confluent	339.145	47094532	339.145	0.002	23	17	7	0	0	340.148	6	-1	340.152	0.411765	1.41176
4	Peuco control	339.145	49815888	339.145	0.002	23	17	7	0	0	340.148	6	-1	340.152	0.411765	1.41176
5	Peuco effluent	339.145	25153612	339.145	0.09	23	17	7	0	0	340.148	6	-1	340.152	0.411765	1.41176
6	Peuco confluent	339.145	44317080	339.145	0.031	23	17	7	0	0	340.148	6	-1	340.152	0.411765	1.41176
7	Huililco control	339.145	64415112	339.145	0.002	23	17	7	0	0	340.148	6	-1	340.152	0.411765	1.41176
8	Huililco effluent	339.145	60223560	339.145	0.002	23	17	7	0	0	340.148	6	-1	340.152	0.411765	1.41176
9	Huililco confluent	339.145	55233684	339.145	0.002	23	17	7	0	0	340.148	6	-1	340.152	0.411765	1.41176
16	Niltre effluent 2	339.145	45017244	339.145	0.031	23	17	7	0	0	340.148	6	-1	340.152	0.411765	1.41176
17	Niltre confluent	339.145	41092324	339.145	0.002	23	17	7	0	0	340.148	6	-1	340.152	0.411765	1.41176
2	Molco effluent	339.148	2429741	339.148	0.087	27	14	7	0	1	340.151	1	-6	340.156	0.5	2
8	Huililco effluent	339.164	14297176	339.164	-0.075	27	18	4	0	1	340.167	5	1	340.171	0.222222	1.55556
9	Huililco confluent	339.164	14714017	339.164	-0.046	27	18	4	0	1	340.167	5	1	340.171	0.222222	1.55556
1	Molco control	339.181	16087705	339.181	-0.013	27	18	6	0	0	340.185	5	-1	340.189	0.333333	1.55556
2	Molco effluent	339.181	42003272	339.181	-0.013	27	18	6	0	0	340.185	5	-1	340.189	0.333333	1.55556
3	Molco confluent	339.181	33778464	339.181	-0.072	27	18	6	0	0	340.185	5	-1	340.189	0.333333	1.55556
4	Peuco control	339.181	12317034	339.181	0.016	27	18	6	0	0	340.185	5	-1	340.189	0.333333	1.55556
5	Peuco effluent	339.181	22020202	339.181	-0.013	27	18	6	0	0	340.185	5	-1	340.189	0.333333	1.55556
6	Peuco confluent	339.181	23517622	339.181	-0.043	27	18	6	0	0	340.185	5	-1	340.189	0.333333	1.55556
8	Huililco effluent	339.181	22265958	339.181	-0.043	27	18	6	0	0	340.185	5	-1	340.189	0.333333	1.55556
14	Niltre control	339.181	16042404	339.181	-0.013	27	18	6	0	0	340.185	5	-1	340.189	0.333333	1.55556
17	Niltre confluent	339.181	14179581	339.181	-0.043	27	18	6	0	0	340.185	5	-1	340.189	0.333333	1.55556
1	Molco control	339.2	184162976	339.2	-0.002	31	19	3	0	1	340.203	4	1	340.207	0.157895	1.68421
2	Molco effluent	339.2	92113752	339.2	-0.002	31	19	3	0	1	340.203	4	1	340.207	0.157895	1.68421
3	Molco confluent	339.2	158382896	339.2	-0.002	31	19	3	0	1	340.203	4	1	340.207	0.157895	1.68421
4	Peuco control	339.2	27287928	339.2	0.028	31	19	3	0	1	340.203	4	1	340.207	0.157895	1.68421
5	Peuco effluent	339.2	87863416	339.2	-0.002	31	19	3	0	1	340.203	4	1	340.207	0.157895	1.68421
6	Peuco confluent	339.2	73464264	339.2	-0.002	31	19	3	0	1	340.203	4	1	340.207	0.157895	1.68421
7	Huililco control	339.2	160277936	339.2	-0.002	31	19	3	0	1	340.203	4	1	340.207	0.157895	1.68421
8	Huililco effluent	339.2	2761371648	339.2	-0.119	31	19	3	0	1	340.203	4	1	340.207	0.157895	1.68421
9	Huililco confluent	339.2	1169632384	339.2	-0.031	31	19	3	0	1	340.203	4	1	340.207	0.157895	1.68421
14	Niltre control	339.2	30554546	339.2	0.028	31	19	3	0	1	340.203	4	1	340.207	0.157895	1.68421
16	Niltre effluent 2	339.2	35662024	339.2	-0.002	31	19	3	0	1	340.203	4	1	340.207	0.157895	1.68421
2	Molco effluent	339.218	22174564	339.218	0.031	31	19	5	0	0	340.221	4	-1	340.225	0.263158	1.68421
3	Molco confluent	339.218	7512890	339.218	-0.028	31	19	5	0	0	340.221	4	-1	340.225	0.263158	1.68421
6	Peuco confluent	339.218	7694802	339.218	0.001	31	19	5	0	0	340.221	4	-1	340.225	0.263158	1.68421
1	Molco control	339.233	15485626	339.233	0.016	31	23	2	0	0	340.236	8	6	340.24	0.0869565	1.3913
2	Molco effluent	339.233	10437489	339.233	-0.043	31	23	2	0	0	340.236	8	6	340.24	0.0869565	1.3913
2	Molco effluent	339.254	9978754	339.254	-0.043	35	20	4	0	0	340.257	3	-1	340.261	0.2	1.8
5	Peuco effluent	340.083	14697275	340.083	0.049	14	18	6	1	0	341.086	12	6	341.09	0.333333	0.833333
2	Molco effluent	340.115	4433466	340.115	-0.136	18	14	7	3	0	341.119	7	0	341.122	0.5	1.35714
3	Molco confluent	340.115	3900894	340.115	-0.077	18	14	7	3	0	341.119	7	0	341.122	0.5	1.35714
3	Molco confluent	340.151	5314042	340.151	0.055	22	15	6	3	0	341.155	6	0	341.159	0.4	1.53333
6	Peuco confluent	340.151	5098677	340.151	-0.033	22	15	6	3	0	341.155	6	0	341.159	0.4	1.53333
2	Molco effluent	340.188	22105716	340.188	-0.048	26	16	5	3	0	341.191	5	0	341.195	0.3125	1.6875
2	Molco effluent	340.224	9163410	340.224	0.113	30	17	4	3	0	341.228	4	0	341.231	0.235294	1.82353
4	Peuco control	341.03	4710033	341.03	0.076	9	17	8	0	0	342.033	13	5	342.038	0.470588	0.588235
3	Molco confluent	341.051	6825119	341.051	0.076	13	14	10	0	0	342.055	8	-2	342.059	0.714286	1
4	Peuco control	341.067	6485675	341.067	-0.086	13	18	7	0	0	342.07	12	5	342.074	0.388889	0.777778
6	Peuco confluent	341.067	7506828	341.067	0.032	13	18	7	0	0	342.07	12	5	342.074	0.388889	0.777778
1	Molco control	341.088	20094820	341.088	-0.086	17	15	9	0	0	342.091	7	-2	342.095	0.6	1.2
2	Molco effluent	341.088	16118090	341.088	0.002	17	15	9	0	0	342.091	7	-2	342.095	0.6	1.2
3	Molco confluent	341.088	26169530	341.088	0.002	17	15	9	0	0	342.091	7	-2	342.095	0.6	1.2
4	Peuco control	341.088	38414008	341.088	-0.027	17	15	9	0	0	342.091	7	-2	342.095	0.6	1.2
5	Peuco effluent	341.088	20743784	341.088	0.031	17	15	9	0	0	342.091	7	-2	342.095	0.6	1.2
6	Peuco confluent	341.088	35381148	341.088	-0.027	17	15	9	0	0	342.091	7	-2	342.095	0.6	1.2
7	Huililco control	341.088	29137656	341.088	-0.027	17	15	9	0	0	342.091	7	-2	342.095	0.6	1.2
16	Niltre effluent 2	341.088	33484378	341.088	-0.027	17	15	9	0	0	342.091	7	-2	342.095	0.6	1.2
17	Niltre confluent	341.088	32479872	341.088	-0.057	17	15	9	0	0	342.091	7	-2	342.095	0.6	1.2
2	Molco effluent	341.106	3644249	341.106	0.072	21	16	6	0	1	342.11	6	0	342.114	0.375	1.375
3	Molco confluent	341.106	3210953	341.106	-0.192	21	16	6	0	1	342.11	6	0	342.114	0.375	1.375
6	Peuco confluent	341.106	3044267	341.106	0.16	21	16	6	0	1	342.11	6	0	342.114	0.375	1.375
8	Huililco effluent	341.107	3590148	341.106	0.219	21	16	6	0	1	342.11	6	0	342.114	0.375	1.375
16	Niltre effluent 2	341.106	2863208	341.106	0.131	21	16	6	0	1	342.11	6	0	342.114	0.375	1.375
1	Molco control	341.124	37773180	341.124	-0.013	21	16	8	0	0	342.128	6	-2	342.131	0.5	1.375
2	Molco effluent	341.124	26972518	341.124	-0.013	21	16	8	0	0	342.128	6	-2	342.131	0.5	1.375
3	Molco confluent	341.124	41156824	341.124	-0.013	21	16	8	0	0	342.128	6	-2	342.131	0.5	1.375
4	Peuco control	341.124	56387284	341.124	-0.013	21	16	8	0	0	342.128	6	-2	342.131	0.5	1.375
5	Peuco effluent	341.124	27313796	341.124	0.017	21	16	8	0	0	342.128	6	-2	342.131	0.5	1.375
6	Peuco confluent	341.124	50954168	341.124	-0.013	21	16	8	0	0	342.128	6	-2	342.131	0.5	1.375
7	Huililco control	341.124	57518868	341.124	0.017	21	16	8	0	0	342.128	6	-2	342.131	0.5	1.375
8	Huililco effluent	341.124	56546832	341.124	-0.013	21	16	8	0	0	342.128	6	-2	342.131	0.5	1.375
15	Niltre effluent 1	341.124	40711084	341.124	0.017	21	16	8	0	0	342.128	6	-2	342.131	0.5	1.375
16	Niltre effluent 2	341.124	47369844	341.124	0.017	21	16	8	0	0	342.128	6	-2	342.131	0.5	1.375
2	Molco effluent	341.127	1841642	341.128	-0.368	25	13	8	0	1	342.131	1	-7	342.135	0.615385	2
1	Molco control	341.139	4915077	341.139	-0.057	21	20	5	0	0	342.143	10	5	342.147	0.25	1.1
2	Molco effluent	341.147	15987065	341.147	-0.03	21	14	6	4	0	342.15	6	0	342.154	0.428571	1.57143
3	Molco confluent	341.147	13275367	341.147	-0.06	21	14	6	4	0	342.15	6	0	342.154	0.428571	1.57143
1	Molco control	341.161	16580499	341.161	0.031	25	17	7	0	0	342.164	5	-2	342.168	0.411765	1.52941
2	Molco effluent	341.161	22884740	341.161	-0.028	25	17	7	0	0	342.164	5	-2	342.168	0.411765	1.52941
3	Molco confluent	341.161	35012848	341.161	-0.028	25	17	7	0	0	342.164	5	-2	342.168	0.411765	1.52941
4	Peuco control	341.161	16821998	341.161	-0.086	25	17	7	0	0	342.164	5	-2	342.168	0.411765	1.52941
5	Peuco effluent	341.161	15570595	341.161	0.031	25	17	7	0	0	342.164	5	-2	342.168	0.411765	1.52941
6	Peuco confluent	341.161	22253526	341.161	0.002	25	17	7	0	0	342.164	5	-2	342.168	0.411765	1.52941
7	Huililco control	341.161	26077996	341.161	0.002	25	17	7	0	0	342.164	5	-2	342.168	0.411765	1.52941
9	Huililco confluent	341.161	22860404	341.161	-0.028	25	17	7	0	0	342.164	5	-2	342.168	0.411765	1.52941
6	Peuco confluent	341.179	10688485	341.179	-0.075	29	18	4	0	1	342.183	4	0	342.186	0.222222	1.66667
1	Molco control	341.197	6922154	341.197	-0.042	29	18	6	0	0	342.2	4	-2	342.204	0.333333	1.66667
2	Molco effluent	341.197	42611104	341.197	0.016	29	18	6	0	0	342.2	4	-2	342.204	0.333333	1.66667
3	Molco confluent	341.197	25977100	341.197	-0.013	29	18	6	0	0	342.2	4	-2	342.204	0.333333	1.66667
5	Peuco effluent	341.197	24053440	341.197	0.075	29	18	6	0	0	342.2	4	-2	342.204	0.333333	1.66667
6	Peuco confluent	341.197	31621108	341.197	0.016	29	18	6	0	0	342.2	4	-2	342.204	0.333333	1.66667
9	Huililco confluent	341.197	18039438	341.197	0.075	29	18	6	0	0	342.2	4	-2	342.204	0.333333	1.66667
2	Molco effluent	341.212	7639470	341.212	0.031	29	22	3	0	0	342.216	8	5	342.219	0.136364	1.36364
2	Molco effluent	341.233	16251327	341.233	0.06	33	19	5	0	0	342.237	3	-2	342.241	0.263158	1.78947
6	Peuco confluent	341.233	8149009	341.233	0.06	33	19	5	0	0	342.237	3	-2	342.241	0.263158	1.78947
1	Molco control	341.27	2661337	341.27	-0.043	37	20	4	0	0	342.273	2	-2	342.277	0.2	1.9
2	Molco effluent	341.27	8832476	341.27	0.074	37	20	4	0	0	342.273	2	-2	342.277	0.2	1.9
3	Molco confluent	341.27	4516164	341.27	0.133	37	20	4	0	0	342.273	2	-2	342.277	0.2	1.9
2	Molco effluent	342.11	3940478	342.11	0.011	16	17	5	3	0	343.113	11	6	343.117	0.294118	1
3	Molco confluent	342.11	3543996	342.11	-0.018	16	17	5	3	0	343.113	11	6	343.117	0.294118	1
2	Molco effluent	342.131	50754704	342.131	-0.019	20	14	7	3	0	343.134	6	-1	343.138	0.5	1.5
3	Molco confluent	342.131	54035404	342.131	-0.019	20	14	7	3	0	343.134	6	-1	343.138	0.5	1.5
5	Peuco effluent	342.131	48970172	342.131	0.011	20	14	7	3	0	343.134	6	-1	343.138	0.5	1.5
6	Peuco confluent	342.131	39690972	342.131	0.011	20	14	7	3	0	343.134	6	-1	343.138	0.5	1.5
9	Huililco confluent	342.131	33363274	342.131	-0.019	20	14	7	3	0	343.134	6	-1	343.138	0.5	1.5
15	Niltre effluent 1	342.131	26584832	342.131	0.04	20	14	7	3	0	343.134	6	-1	343.138	0.5	1.5
5	Peuco effluent	342.138	17873346	342.138	0.06	24	16	5	1	1	343.142	5	0	343.145	0.3125	1.5625
2	Molco effluent	342.167	51303596	342.167	-0.004	24	15	6	3	0	343.17	5	-1	343.174	0.4	1.66667
5	Peuco effluent	342.167	18684378	342.167	0.084	24	15	6	3	0	343.17	5	-1	343.174	0.4	1.66667
6	Peuco confluent	342.167	14054137	342.167	0.054	24	15	6	3	0	343.17	5	-1	343.174	0.4	1.66667
8	Huililco effluent	342.167	13599002	342.167	0.025	24	15	6	3	0	343.17	5	-1	343.174	0.4	1.66667
1	Molco control	342.229	24326720	342.229	0.004	32	18	5	1	0	343.232	3	-2	343.236	0.277778	1.83333
2	Molco effluent	342.229	7151837	342.229	-0.054	32	18	5	1	0	343.232	3	-2	343.236	0.277778	1.83333
3	Molco confluent	342.229	8691733	342.229	-0.054	32	18	5	1	0	343.232	3	-2	343.236	0.277778	1.83333
6	Peuco confluent	342.229	9255722	342.229	-0.113	32	18	5	1	0	343.232	3	-2	343.236	0.277778	1.83333
2	Molco effluent	342.24	10734822	342.24	-0.005	32	17	4	3	0	343.243	3	-1	343.247	0.235294	1.94118
5	Peuco effluent	342.24	10344981	342.24	0.054	32	17	4	3	0	343.243	3	-1	343.247	0.235294	1.94118
2	Molco effluent	342.265	7243002	342.265	0.048	36	19	4	1	0	343.268	2	-2	343.272	0.210526	1.94737
1	Molco control	343.046	6146122	343.046	0.046	11	17	8	0	0	344.049	12	4	344.053	0.470588	0.705882
6	Peuco confluent	343.046	8945080	343.046	0.046	11	17	8	0	0	344.05	12	4	344.053	0.470588	0.705882
1	Molco control	343.082	11000929	343.082	0.002	15	18	7	0	0	344.086	11	4	344.09	0.388889	0.888889
4	Peuco control	343.082	12688450	343.082	0.002	15	18	7	0	0	344.086	11	4	344.09	0.388889	0.888889
6	Peuco confluent	343.082	11093461	343.082	0.002	15	18	7	0	0	344.086	11	4	344.09	0.388889	0.888889
2	Molco effluent	343.086	14581642	343.086	-0.001	19	15	7	0	1	344.089	6	-1	344.093	0.466667	1.33333
5	Peuco effluent	343.086	15881423	343.086	-0.03	19	15	7	0	1	344.089	6	-1	344.093	0.466667	1.33333
6	Peuco confluent	343.086	12801496	343.086	0.028	19	15	7	0	1	344.089	6	-1	344.093	0.466667	1.33333
1	Molco control	343.103	17802350	343.103	0.002	19	15	9	0	0	344.107	6	-3	344.111	0.6	1.33333
2	Molco effluent	343.103	13856664	343.103	-0.056	19	15	9	0	0	344.107	6	-3	344.111	0.6	1.33333
3	Molco confluent	343.103	19535528	343.103	-0.027	19	15	9	0	0	344.107	6	-3	344.111	0.6	1.33333
4	Peuco control	343.103	25955408	343.103	-0.027	19	15	9	0	0	344.107	6	-3	344.111	0.6	1.33333
6	Peuco confluent	343.103	21702118	343.103	-0.027	19	15	9	0	0	344.107	6	-3	344.111	0.6	1.33333
14	Niltre control	343.103	29893818	343.103	-0.027	19	15	9	0	0	344.107	6	-3	344.111	0.6	1.33333
1	Molco control	343.119	15625336	343.119	-0.042	19	19	6	0	0	344.122	10	4	344.126	0.315789	1.05263
2	Molco effluent	343.119	7479204	343.119	-0.042	19	19	6	0	0	344.122	10	4	344.126	0.315789	1.05263
3	Molco confluent	343.119	13760179	343.119	-0.013	19	19	6	0	0	344.122	10	4	344.126	0.315789	1.05263
4	Peuco control	343.119	16589916	343.119	0.075	19	19	6	0	0	344.122	10	4	344.126	0.315789	1.05263
6	Peuco confluent	343.119	11580914	343.119	0.046	19	19	6	0	0	344.122	10	4	344.126	0.315789	1.05263
7	Huililco control	343.119	16920750	343.119	0.046	19	19	6	0	0	344.122	10	4	344.126	0.315789	1.05263
8	Huililco effluent	343.119	17542110	343.119	-0.013	19	19	6	0	0	344.122	10	4	344.126	0.315789	1.05263
14	Niltre control	343.119	15033540	343.119	0.017	19	19	6	0	0	344.122	10	4	344.126	0.315789	1.05263
15	Niltre effluent 1	343.119	11491910	343.119	0.046	19	19	6	0	0	344.122	10	4	344.126	0.315789	1.05263
2	Molco effluent	343.122	7924647	343.122	-0.045	23	16	6	0	1	344.125	5	-1	344.129	0.375	1.5
3	Molco confluent	343.122	4105910	343.122	-0.132	23	16	6	0	1	344.125	5	-1	344.129	0.375	1.5
8	Huililco effluent	343.122	6411232	343.122	-0.016	23	16	6	0	1	344.125	5	-1	344.129	0.375	1.5
2	Molco effluent	343.14	19417012	343.14	0.016	23	16	8	0	0	344.143	5	-3	344.147	0.5	1.5
3	Molco confluent	343.14	23377602	343.14	-0.013	23	16	8	0	0	344.143	5	-3	344.147	0.5	1.5
4	Peuco control	343.14	17335402	343.14	-0.042	23	16	8	0	0	344.143	5	-3	344.147	0.5	1.5
6	Peuco confluent	343.14	23279108	343.14	0.016	23	16	8	0	0	344.143	5	-3	344.147	0.5	1.5
7	Huililco control	343.14	24625342	343.14	0.045	23	16	8	0	0	344.143	5	-3	344.147	0.5	1.5
9	Huililco confluent	343.14	23111742	343.14	0.016	23	16	8	0	0	344.143	5	-3	344.147	0.5	1.5
1	Molco control	343.155	10411151	343.155	0.002	23	20	5	0	0	344.158	9	4	344.162	0.25	1.2
2	Molco effluent	343.155	5217217	343.155	-0.144	23	20	5	0	0	344.159	9	4	344.162	0.25	1.2
3	Molco confluent	343.155	10546894	343.155	-0.057	23	20	5	0	0	344.158	9	4	344.162	0.25	1.2
4	Peuco control	343.155	8488054	343.155	0.002	23	20	5	0	0	344.158	9	4	344.162	0.25	1.2
1	Molco control	343.176	5276829	343.176	0.089	27	17	7	0	0	344.18	4	-3	344.184	0.411765	1.64706
2	Molco effluent	343.176	21506002	343.176	0.002	27	17	7	0	0	344.18	4	-3	344.184	0.411765	1.64706
3	Molco confluent	343.176	20461278	343.176	0.002	27	17	7	0	0	344.18	4	-3	344.184	0.411765	1.64706
6	Peuco confluent	343.176	14341665	343.176	0.002	27	17	7	0	0	344.18	4	-3	344.184	0.411765	1.64706
2	Molco effluent	343.199	10029028	343.199	-0.016	27	15	5	4	0	344.202	4	-1	344.206	0.333333	1.86667
1	Molco control	343.213	32101556	343.213	-0.013	31	18	6	0	0	344.216	3	-3	344.22	0.333333	1.77778
2	Molco effluent	343.213	57751536	343.213	0.016	31	18	6	0	0	344.216	3	-3	344.22	0.333333	1.77778
3	Molco confluent	343.213	38045432	343.213	0.016	31	18	6	0	0	344.216	3	-3	344.22	0.333333	1.77778
4	Peuco control	343.213	7616670	343.213	-0.013	31	18	6	0	0	344.216	3	-3	344.22	0.333333	1.77778
5	Peuco effluent	343.213	19721528	343.213	0.016	31	18	6	0	0	344.216	3	-3	344.22	0.333333	1.77778
6	Peuco confluent	343.213	47973948	343.213	0.045	31	18	6	0	0	344.216	3	-3	344.22	0.333333	1.77778
7	Huililco control	343.213	16703730	343.213	-0.013	31	18	6	0	0	344.216	3	-3	344.22	0.333333	1.77778
8	Huililco effluent	343.213	14795811	343.213	0.074	31	18	6	0	0	344.216	3	-3	344.22	0.333333	1.77778
16	Niltre effluent 2	343.213	11517106	343.213	-0.013	31	18	6	0	0	344.216	3	-3	344.22	0.333333	1.77778
2	Molco effluent	343.228	117397496	343.228	0.001	31	22	3	0	0	344.231	7	4	344.235	0.136364	1.45455
3	Molco confluent	343.228	20276998	343.228	-0.028	31	22	3	0	0	344.231	7	4	344.235	0.136364	1.45455
5	Peuco effluent	343.228	63544644	343.228	0.031	31	22	3	0	0	344.231	7	4	344.235	0.136364	1.45455
6	Peuco confluent	343.228	23336522	343.228	0.001	31	22	3	0	0	344.231	7	4	344.235	0.136364	1.45455
8	Huililco effluent	343.228	41810992	343.228	0.001	31	22	3	0	0	344.231	7	4	344.235	0.136364	1.45455
2	Molco effluent	343.249	25307148	343.249	0.03	35	19	5	0	0	344.252	2	-3	344.256	0.263158	1.89474
6	Peuco confluent	343.249	8619611	343.249	-0.028	35	19	5	0	0	344.252	2	-3	344.256	0.263158	1.89474
2	Molco effluent	343.285	8416297	343.285	0.074	39	20	4	0	0	344.289	1	-3	344.293	0.2	2
6	Peuco confluent	344.078	6346996	344.078	0.092	14	17	7	1	0	345.081	11	4	345.085	0.411765	0.882353
2	Molco effluent	344.117	12860094	344.117	0.104	22	15	6	1	1	345.121	5	-1	345.125	0.4	1.53333
2	Molco effluent	344.146	18926292	344.146	-0.048	22	14	7	3	0	345.15	5	-2	345.154	0.5	1.64286
5	Peuco effluent	344.154	29859914	344.154	0.002	26	16	5	1	1	345.157	4	-1	345.161	0.3125	1.6875
6	Peuco confluent	344.154	14580017	344.154	-0.027	26	16	5	1	1	345.157	4	-1	345.161	0.3125	1.6875
2	Molco effluent	344.183	32365298	344.183	0.054	26	15	6	3	0	345.186	4	-2	345.19	0.4	1.8
3	Molco confluent	344.183	10256850	344.183	0.054	26	15	6	3	0	345.186	4	-2	345.19	0.4	1.8
6	Peuco confluent	344.183	11346249	344.183	0.112	26	15	6	3	0	345.186	4	-2	345.19	0.4	1.8
2	Molco effluent	344.219	12169998	344.219	0.01	30	16	5	3	0	345.222	3	-2	345.226	0.3125	1.9375
1	Molco control	345.062	11882827	345.062	-0.041	13	17	8	0	0	346.065	11	3	346.069	0.470588	0.823529
4	Peuco control	345.062	13709751	345.062	0.017	13	17	8	0	0	346.065	11	3	346.069	0.470588	0.823529
5	Peuco effluent	345.062	23479110	345.062	-0.012	13	17	8	0	0	346.065	11	3	346.069	0.470588	0.823529
6	Peuco confluent	345.062	20515852	345.062	-0.041	13	17	8	0	0	346.065	11	3	346.069	0.470588	0.823529
1	Molco control	345.098	25610594	345.098	-0.027	17	18	7	0	0	346.101	10	3	346.105	0.388889	1
2	Molco effluent	345.098	10714565	345.098	-0.027	17	18	7	0	0	346.101	10	3	346.105	0.388889	1
3	Molco confluent	345.098	22793344	345.098	0.002	17	18	7	0	0	346.101	10	3	346.105	0.388889	1
4	Peuco control	345.098	30097874	345.098	0.031	17	18	7	0	0	346.101	10	3	346.105	0.388889	1
6	Peuco confluent	345.098	22858794	345.098	0.031	17	18	7	0	0	346.101	10	3	346.105	0.388889	1
2	Molco effluent	345.101	12844488	345.101	-0.059	21	15	7	0	1	346.105	5	-2	346.109	0.466667	1.46667
3	Molco confluent	345.101	7005316	345.101	-0.117	21	15	7	0	1	346.105	5	-2	346.109	0.466667	1.46667
4	Peuco control	345.101	5804500	345.101	-0.175	21	15	7	0	1	346.104	5	-2	346.109	0.466667	1.46667
6	Peuco confluent	345.101	7775277	345.101	0.028	21	15	7	0	1	346.104	5	-2	346.109	0.466667	1.46667
1	Molco control	345.109	4210538	345.109	-0.094	17	17	6	2	0	346.112	10	4	346.116	0.352941	1.05882
2	Molco effluent	345.109	16727502	345.109	0.022	17	17	6	2	0	346.113	10	4	346.116	0.352941	1.05882
3	Molco confluent	345.109	11453577	345.109	0.022	17	17	6	2	0	346.113	10	4	346.116	0.352941	1.05882
8	Huililco effluent	345.109	8403357	345.109	0.022	17	17	6	2	0	346.113	10	4	346.116	0.352941	1.05882
2	Molco effluent	345.119	10538454	345.119	-0.056	21	15	9	0	0	346.122	5	-4	346.126	0.6	1.46667
6	Peuco confluent	345.119	11324475	345.119	-0.056	21	15	9	0	0	346.123	5	-4	346.126	0.6	1.46667
2	Molco effluent	345.122	2126041	345.122	-0.407	25	12	9	0	1	346.126	0	-9	346.13	0.75	2.16667
1	Molco control	345.134	30349690	345.134	-0.013	21	19	6	0	0	346.138	9	3	346.142	0.315789	1.15789
2	Molco effluent	345.134	15050210	345.134	-0.013	21	19	6	0	0	346.138	9	3	346.142	0.315789	1.15789
3	Molco confluent	345.134	29805724	345.134	-0.013	21	19	6	0	0	346.138	9	3	346.142	0.315789	1.15789
4	Peuco control	345.134	31363562	345.134	0.016	21	19	6	0	0	346.138	9	3	346.142	0.315789	1.15789
5	Peuco effluent	345.134	13278084	345.134	-0.013	21	19	6	0	0	346.138	9	3	346.142	0.315789	1.15789
6	Peuco confluent	345.134	22305864	345.134	-0.013	21	19	6	0	0	346.138	9	3	346.142	0.315789	1.15789
14	Niltre control	345.134	33012346	345.134	-0.013	21	19	6	0	0	346.138	9	3	346.142	0.315789	1.15789
16	Niltre effluent 2	345.134	27646590	345.134	0.016	21	19	6	0	0	346.138	9	3	346.142	0.315789	1.15789
2	Molco effluent	345.138	8534501	345.138	-0.016	25	16	6	0	1	346.141	4	-2	346.145	0.375	1.625
3	Molco confluent	345.138	3832479	345.138	-0.161	25	16	6	0	1	346.141	4	-2	346.145	0.375	1.625
6	Peuco confluent	345.138	1786442	345.138	-0.305	25	16	6	0	1	346.141	4	-2	346.145	0.375	1.625
14	Niltre control	345.138	3471997	345.138	0.071	25	16	6	0	1	346.141	4	-2	346.145	0.375	1.625
2	Molco effluent	345.155	15298035	345.155	-0.013	25	16	8	0	0	346.159	4	-4	346.163	0.5	1.625
3	Molco confluent	345.155	14832812	345.155	-0.071	25	16	8	0	0	346.159	4	-4	346.163	0.5	1.625
6	Peuco confluent	345.155	12856408	345.155	-0.071	25	16	8	0	0	346.159	4	-4	346.163	0.5	1.625
7	Huililco control	345.156	8992365	345.155	0.016	25	16	8	0	0	346.159	4	-4	346.163	0.5	1.625
16	Niltre effluent 2	345.155	8671887	345.155	-0.071	25	16	8	0	0	346.159	4	-4	346.163	0.5	1.625
1	Molco control	345.171	15157649	345.171	-0.056	25	20	5	0	0	346.174	8	3	346.178	0.25	1.3
2	Molco effluent	345.171	12479999	345.171	0.06	25	20	5	0	0	346.174	8	3	346.178	0.25	1.3
3	Molco confluent	345.171	15092919	345.171	0.031	25	20	5	0	0	346.174	8	3	346.178	0.25	1.3
4	Peuco control	345.171	12638724	345.171	0.031	25	20	5	0	0	346.174	8	3	346.178	0.25	1.3
6	Peuco confluent	345.171	13681764	345.171	0.031	25	20	5	0	0	346.174	8	3	346.178	0.25	1.3
14	Niltre control	345.171	23509652	345.171	0.031	25	20	5	0	0	346.174	8	3	346.178	0.25	1.3
15	Niltre effluent 1	345.171	18280738	345.171	0.06	25	20	5	0	0	346.174	8	3	346.178	0.25	1.3
2	Molco effluent	345.192	9553423	345.192	0.088	29	17	7	0	0	346.195	3	-4	346.199	0.411765	1.76471
3	Molco confluent	345.192	11850951	345.192	-0.027	29	17	7	0	0	346.195	3	-4	346.199	0.411765	1.76471
6	Peuco confluent	345.192	11695221	345.192	0.03	29	17	7	0	0	346.195	3	-4	346.199	0.411765	1.76471
2	Molco effluent	345.228	37715500	345.228	0.016	33	18	6	0	0	346.232	2	-4	346.236	0.333333	1.88889
3	Molco confluent	345.228	16200930	345.228	0.016	33	18	6	0	0	346.232	2	-4	346.236	0.333333	1.88889
5	Peuco effluent	345.228	14566356	345.228	-0.013	33	18	6	0	0	346.232	2	-4	346.236	0.333333	1.88889
6	Peuco confluent	345.228	17181842	345.228	0.016	33	18	6	0	0	346.232	2	-4	346.236	0.333333	1.88889
9	Huililco confluent	345.228	12447328	345.228	0.045	33	18	6	0	0	346.232	2	-4	346.236	0.333333	1.88889
2	Molco effluent	345.244	20594232	345.244	0.001	33	22	3	0	0	346.247	6	3	346.251	0.136364	1.54545
5	Peuco effluent	345.244	11023328	345.244	0.03	33	22	3	0	0	346.247	6	3	346.251	0.136364	1.54545
6	Peuco confluent	345.265	4197552	345.265	0.088	37	19	5	0	0	346.268	1	-4	346.272	0.263158	2
6	Peuco confluent	346.104	2672982	346.104	-0.148	16	16	6	3	0	347.108	10	4	347.112	0.375	1.0625
2	Molco effluent	346.133	21917938	346.133	-0.013	24	15	6	1	1	347.136	4	-2	347.14	0.4	1.66667
5	Peuco effluent	346.133	17585878	346.133	0.016	24	15	6	1	1	347.136	4	-2	347.14	0.4	1.66667
6	Peuco confluent	346.133	10807149	346.133	-0.042	24	15	6	1	1	347.136	4	-2	347.14	0.4	1.66667
2	Molco effluent	346.141	4053241	346.141	0.271	20	17	5	3	0	347.145	9	4	347.148	0.294118	1.23529
3	Molco confluent	346.141	2169229	346.141	0.039	20	17	5	3	0	347.144	9	4	347.148	0.294118	1.23529
6	Peuco confluent	346.141	1820532	346.141	-0.134	20	17	5	3	0	347.144	9	4	347.148	0.294118	1.23529
2	Molco effluent	346.162	81191176	346.162	0.01	24	14	7	3	0	347.165	4	-3	347.169	0.5	1.78571
6	Peuco confluent	346.162	11937669	346.162	-0.019	24	14	7	3	0	347.165	4	-3	347.169	0.5	1.78571
2	Molco effluent	346.169	8952079	346.169	-0.027	28	16	5	1	1	347.173	3	-2	347.177	0.3125	1.8125
2	Molco effluent	346.177	1730325	346.177	-0.062	24	18	4	3	0	347.181	8	4	347.185	0.222222	1.38889
1	Molco control	347.041	10944043	347.041	0.031	11	16	9	0	0	348.044	11	2	348.048	0.5625	0.75
4	Peuco control	347.041	10278690	347.041	0.002	11	16	9	0	0	348.044	11	2	348.048	0.5625	0.75
1	Molco control	347.077	23064130	347.077	0.017	15	17	8	0	0	348.081	10	2	348.085	0.470588	0.941176
2	Molco effluent	347.077	9262036	347.077	0.045	15	17	8	0	0	348.081	10	2	348.085	0.470588	0.941176
3	Molco confluent	347.077	21647944	347.077	-0.041	15	17	8	0	0	348.081	10	2	348.085	0.470588	0.941176
4	Peuco control	347.077	35067708	347.077	0.017	15	17	8	0	0	348.081	10	2	348.085	0.470588	0.941176
5	Peuco effluent	347.077	18348544	347.077	0.017	15	17	8	0	0	348.081	10	2	348.085	0.470588	0.941176
6	Peuco confluent	347.077	26485354	347.077	0.017	15	17	8	0	0	348.081	10	2	348.085	0.470588	0.941176
17	Niltre confluent	347.077	29174820	347.077	-0.012	15	17	8	0	0	348.081	10	2	348.085	0.470588	0.941176
3	Molco confluent	347.088	7260753	347.088	0.008	15	16	7	2	0	348.092	10	3	348.096	0.4375	1
1	Molco control	347.114	61369944	347.114	0.002	19	18	7	0	0	348.117	9	2	348.121	0.388889	1.11111
2	Molco effluent	347.114	26944496	347.114	0.031	19	18	7	0	0	348.117	9	2	348.121	0.388889	1.11111
3	Molco confluent	347.114	50655844	347.114	0.002	19	18	7	0	0	348.117	9	2	348.121	0.388889	1.11111
4	Peuco control	347.114	66262868	347.114	0.031	19	18	7	0	0	348.117	9	2	348.121	0.388889	1.11111
5	Peuco effluent	347.114	28568096	347.114	0.031	19	18	7	0	0	348.117	9	2	348.121	0.388889	1.11111
6	Peuco confluent	347.114	50860680	347.114	0.031	19	18	7	0	0	348.117	9	2	348.121	0.388889	1.11111
7	Huililco control	347.114	70220784	347.114	0.031	19	18	7	0	0	348.117	9	2	348.121	0.388889	1.11111
8	Huililco effluent	347.114	78284632	347.114	0.002	19	18	7	0	0	348.117	9	2	348.121	0.388889	1.11111
15	Niltre effluent 1	347.114	43042736	347.114	0.031	19	18	7	0	0	348.117	9	2	348.121	0.388889	1.11111
17	Niltre confluent	347.114	41655360	347.114	0.031	19	18	7	0	0	348.117	9	2	348.121	0.388889	1.11111
2	Molco effluent	347.117	12903411	347.117	0.028	23	15	7	0	1	348.12	4	-3	348.124	0.466667	1.6
3	Molco confluent	347.117	7120486	347.117	-0.03	23	15	7	0	1	348.12	4	-3	348.124	0.466667	1.6
4	Peuco control	347.117	3823959	347.117	-0.088	23	15	7	0	1	348.12	4	-3	348.124	0.466667	1.6
5	Peuco effluent	347.117	4580898	347.117	-0.001	23	15	7	0	1	348.12	4	-3	348.124	0.466667	1.6
6	Peuco confluent	347.117	6042250	347.117	0.028	23	15	7	0	1	348.12	4	-3	348.124	0.466667	1.6
9	Huililco confluent	347.117	5142511	347.117	-0.059	23	15	7	0	1	348.12	4	-3	348.124	0.466667	1.6
15	Niltre effluent 1	347.117	9013169	347.117	0.028	23	15	7	0	1	348.12	4	-3	348.124	0.466667	1.6
16	Niltre effluent 2	347.117	13389962	347.117	-0.001	23	15	7	0	1	348.12	4	-3	348.124	0.466667	1.6
2	Molco effluent	347.125	8297465	347.125	-0.035	19	17	6	2	0	348.128	9	3	348.132	0.352941	1.17647
3	Molco confluent	347.125	6880876	347.125	0.051	19	17	6	2	0	348.128	9	3	348.132	0.352941	1.17647
4	Peuco control	347.125	3973469	347.125	0.051	19	17	6	2	0	348.128	9	3	348.132	0.352941	1.17647
16	Niltre effluent 2	347.125	7253136	347.125	-0.064	19	17	6	2	0	348.128	9	3	348.132	0.352941	1.17647
2	Molco effluent	347.135	9978881	347.135	0.031	23	15	9	0	0	348.138	4	-5	348.142	0.6	1.6
3	Molco confluent	347.135	17900148	347.135	-0.027	23	15	9	0	0	348.138	4	-5	348.142	0.6	1.6
6	Peuco confluent	347.135	20206232	347.135	0.002	23	15	9	0	0	348.138	4	-5	348.142	0.6	1.6
1	Molco control	347.15	48246384	347.15	-0.013	23	19	6	0	0	348.153	8	2	348.157	0.315789	1.26316
2	Molco effluent	347.15	26420236	347.15	-0.013	23	19	6	0	0	348.153	8	2	348.157	0.315789	1.26316
3	Molco confluent	347.15	43209344	347.15	0.016	23	19	6	0	0	348.153	8	2	348.157	0.315789	1.26316
4	Peuco control	347.15	42129264	347.15	-0.013	23	19	6	0	0	348.153	8	2	348.157	0.315789	1.26316
5	Peuco effluent	347.15	18778686	347.15	0.016	23	19	6	0	0	348.153	8	2	348.157	0.315789	1.26316
6	Peuco confluent	347.15	32633508	347.15	-0.013	23	19	6	0	0	348.153	8	2	348.157	0.315789	1.26316
7	Huililco control	347.15	56073228	347.15	0.016	23	19	6	0	0	348.153	8	2	348.157	0.315789	1.26316
9	Huililco confluent	347.15	50283528	347.15	-0.013	23	19	6	0	0	348.153	8	2	348.157	0.315789	1.26316
14	Niltre control	347.15	53346352	347.15	-0.013	23	19	6	0	0	348.153	8	2	348.157	0.315789	1.26316
15	Niltre effluent 1	347.15	42428364	347.15	-0.013	23	19	6	0	0	348.153	8	2	348.157	0.315789	1.26316
17	Niltre confluent	347.15	40451164	347.15	-0.013	23	19	6	0	0	348.153	8	2	348.157	0.315789	1.26316
2	Molco effluent	347.153	8162320	347.153	-0.016	27	16	6	0	1	348.157	3	-3	348.161	0.375	1.75
3	Molco confluent	347.153	2384001	347.153	-0.045	27	16	6	0	1	348.157	3	-3	348.161	0.375	1.75
5	Peuco effluent	347.153	4722242	347.153	-0.016	27	16	6	0	1	348.157	3	-3	348.161	0.375	1.75
6	Peuco confluent	347.153	3372711	347.153	-0.16	27	16	6	0	1	348.156	3	-3	348.161	0.375	1.75
9	Huililco confluent	347.153	2248714	347.153	0.013	27	16	6	0	1	348.157	3	-3	348.161	0.375	1.75
16	Niltre effluent 2	347.153	4648102	347.153	-0.073	27	16	6	0	1	348.157	3	-3	348.161	0.375	1.75
3	Molco confluent	347.171	7879311	347.171	-0.099	27	16	8	0	0	348.175	3	-5	348.178	0.5	1.75
6	Peuco confluent	347.171	6724278	347.171	-0.07	27	16	8	0	0	348.174	3	-5	348.178	0.5	1.75
1	Molco control	347.186	14196358	347.186	0.002	27	20	5	0	0	348.19	7	2	348.194	0.25	1.4
2	Molco effluent	347.186	37725224	347.186	0.002	27	20	5	0	0	348.19	7	2	348.194	0.25	1.4
3	Molco confluent	347.186	24183450	347.186	0.002	27	20	5	0	0	348.19	7	2	348.194	0.25	1.4
4	Peuco control	347.186	11921288	347.186	0.059	27	20	5	0	0	348.19	7	2	348.194	0.25	1.4
5	Peuco effluent	347.186	19016286	347.186	0.03	27	20	5	0	0	348.19	7	2	348.194	0.25	1.4
6	Peuco confluent	347.186	28222146	347.186	-0.027	27	20	5	0	0	348.19	7	2	348.194	0.25	1.4
7	Huililco control	347.186	24042536	347.186	0.002	27	20	5	0	0	348.19	7	2	348.194	0.25	1.4
8	Huililco effluent	347.186	32794512	347.186	0.002	27	20	5	0	0	348.19	7	2	348.194	0.25	1.4
14	Niltre control	347.186	25718860	347.186	0.002	27	20	5	0	0	348.19	7	2	348.194	0.25	1.4
16	Niltre effluent 2	347.186	26353856	347.186	0.002	27	20	5	0	0	348.19	7	2	348.194	0.25	1.4
17	Niltre confluent	347.186	24267894	347.186	-0.027	27	20	5	0	0	348.19	7	2	348.194	0.25	1.4
2	Molco effluent	347.223	10843205	347.223	0.045	31	21	4	0	0	348.226	6	2	348.23	0.190476	1.52381
2	Molco effluent	347.244	13478998	347.244	-0.013	35	18	6	0	0	348.247	1	-5	348.251	0.333333	2
6	Peuco confluent	347.244	4815601	347.244	-0.013	35	18	6	0	0	348.247	1	-5	348.251	0.333333	2
4	Peuco control	348.073	5532144	348.072	0.048	14	16	8	1	0	349.076	10	2	349.08	0.5	0.9375
3	Molco confluent	348.109	9551177	348.109	0.005	18	17	7	1	0	349.112	9	2	349.116	0.411765	1.11765
2	Molco effluent	348.112	9391863	348.112	0.031	22	14	7	1	1	349.116	4	-3	349.12	0.5	1.64286
2	Molco effluent	348.12	13594365	348.12	0.082	18	16	6	3	0	349.124	9	3	349.127	0.375	1.1875
3	Molco confluent	348.12	10003793	348.12	-0.004	18	16	6	3	0	349.124	9	3	349.127	0.375	1.1875
4	Peuco control	348.12	1852177	348.12	0.169	18	16	6	3	0	349.124	9	3	349.127	0.375	1.1875
5	Peuco effluent	348.12	10372487	348.12	-0.061	18	16	6	3	0	349.124	9	3	349.127	0.375	1.1875
6	Peuco confluent	348.12	9254328	348.12	-0.061	18	16	6	3	0	349.124	9	3	349.127	0.375	1.1875
7	Huililco control	348.12	3055819	348.12	-0.032	18	16	6	3	0	349.124	9	3	349.127	0.375	1.1875
4	Peuco control	348.145	3544099	348.145	0.019	22	18	6	1	0	349.149	8	2	349.153	0.333333	1.27778
2	Molco effluent	348.149	16156435	348.149	0.073	26	15	6	1	1	349.152	3	-3	349.156	0.4	1.8
3	Molco confluent	348.149	8290663	348.149	0.016	26	15	6	1	1	349.152	3	-3	349.156	0.4	1.8
6	Peuco confluent	348.149	5791183	348.149	0.073	26	15	6	1	1	349.152	3	-3	349.156	0.4	1.8
16	Niltre effluent 2	348.149	5585844	348.149	0.016	26	15	6	1	1	349.152	3	-3	349.156	0.4	1.8
2	Molco effluent	348.157	15988505	348.156	0.039	22	17	5	3	0	349.16	8	3	349.164	0.294118	1.35294
3	Molco confluent	348.157	6407532	348.156	0.125	22	17	5	3	0	349.16	8	3	349.164	0.294118	1.35294
5	Peuco effluent	348.157	8155559	348.156	0.068	22	17	5	3	0	349.16	8	3	349.164	0.294118	1.35294
6	Peuco confluent	348.156	7141845	348.156	-0.018	22	17	5	3	0	349.16	8	3	349.164	0.294118	1.35294
2	Molco effluent	348.185	10092335	348.185	-0.085	30	16	5	1	1	349.188	2	-3	349.192	0.3125	1.9375
2	Molco effluent	348.193	5787446	348.193	-0.119	26	18	4	3	0	349.197	7	3	349.2	0.222222	1.5
3	Molco confluent	348.193	2141319	348.193	-0.004	26	18	4	3	0	349.197	7	3	349.2	0.222222	1.5
5	Peuco effluent	348.193	6511047	348.193	0.053	26	18	4	3	0	349.196	7	3	349.2	0.222222	1.5
6	Peuco confluent	348.193	4828659	348.193	-0.062	26	18	4	3	0	349.197	7	3	349.2	0.222222	1.5
2	Molco effluent	349.002	22395302	349.002	-0.015	9	15	8	0	1	350.006	11	3	350.01	0.533333	0.666667
5	Peuco effluent	349.002	9775242	349.002	-0.015	9	15	8	0	1	350.006	11	3	350.01	0.533333	0.666667
3	Molco confluent	349.02	5683182	349.02	-0.012	9	15	10	0	0	350.024	11	1	350.027	0.666667	0.666667
1	Molco control	349.057	14471955	349.057	0.002	13	16	9	0	0	350.06	10	1	350.064	0.5625	0.875
3	Molco confluent	349.057	14559241	349.057	-0.026	13	16	9	0	0	350.06	10	1	350.064	0.5625	0.875
4	Peuco control	349.057	18873498	349.057	-0.026	13	16	9	0	0	350.06	10	1	350.064	0.5625	0.875
6	Peuco confluent	349.057	14538929	349.057	-0.026	13	16	9	0	0	350.06	10	1	350.064	0.5625	0.875
7	Huililco control	349.057	13113712	349.057	0.031	13	16	9	0	0	350.06	10	1	350.064	0.5625	0.875
1	Molco control	349.093	58266408	349.093	-0.012	17	17	8	0	0	350.096	9	1	350.1	0.470588	1.05882
2	Molco effluent	349.093	25803242	349.093	-0.012	17	17	8	0	0	350.096	9	1	350.1	0.470588	1.05882
3	Molco confluent	349.093	52344868	349.093	0.016	17	17	8	0	0	350.096	9	1	350.1	0.470588	1.05882
4	Peuco control	349.093	83803312	349.093	0.016	17	17	8	0	0	350.096	9	1	350.1	0.470588	1.05882
5	Peuco effluent	349.093	33722584	349.093	0.045	17	17	8	0	0	350.096	9	1	350.1	0.470588	1.05882
6	Peuco confluent	349.093	63674576	349.093	0.016	17	17	8	0	0	350.096	9	1	350.1	0.470588	1.05882
7	Huililco control	349.093	75596168	349.093	0.016	17	17	8	0	0	350.096	9	1	350.1	0.470588	1.05882
8	Huililco effluent	349.093	78646520	349.093	-0.012	17	17	8	0	0	350.096	9	1	350.1	0.470588	1.05882
9	Huililco confluent	349.093	66718144	349.093	0.016	17	17	8	0	0	350.096	9	1	350.1	0.470588	1.05882
14	Niltre control	349.093	64751028	349.093	-0.012	17	17	8	0	0	350.096	9	1	350.1	0.470588	1.05882
15	Niltre effluent 1	349.093	44732008	349.093	0.016	17	17	8	0	0	350.096	9	1	350.1	0.470588	1.05882
16	Niltre effluent 2	349.093	51922588	349.093	0.016	17	17	8	0	0	350.096	9	1	350.1	0.470588	1.05882
17	Niltre confluent	349.093	46686764	349.093	0.016	17	17	8	0	0	350.096	9	1	350.1	0.470588	1.05882
2	Molco effluent	349.096	8130029	349.096	-0.015	21	14	8	0	1	350.1	4	-4	350.104	0.571429	1.57143
3	Molco confluent	349.096	3928614	349.096	-0.13	21	14	8	0	1	350.099	4	-4	350.104	0.571429	1.57143
2	Molco effluent	349.104	9253363	349.104	0.008	17	16	7	2	0	350.108	9	2	350.111	0.4375	1.125
4	Peuco control	349.104	6200507	349.104	0.036	17	16	7	2	0	350.108	9	2	350.111	0.4375	1.125
6	Peuco confluent	349.104	7638232	349.104	0.094	17	16	7	2	0	350.107	9	2	350.111	0.4375	1.125
1	Molco control	349.129	108966720	349.129	0.002	21	18	7	0	0	350.133	8	1	350.137	0.388889	1.22222
2	Molco effluent	349.129	49039880	349.129	0.002	21	18	7	0	0	350.133	8	1	350.137	0.388889	1.22222
3	Molco confluent	349.129	95852608	349.129	0.03	21	18	7	0	0	350.133	8	1	350.137	0.388889	1.22222
4	Peuco control	349.129	111672520	349.129	0.002	21	18	7	0	0	350.133	8	1	350.137	0.388889	1.22222
5	Peuco effluent	349.129	45682936	349.129	0.03	21	18	7	0	0	350.133	8	1	350.137	0.388889	1.22222
6	Peuco confluent	349.129	86120688	349.129	0.002	21	18	7	0	0	350.133	8	1	350.137	0.388889	1.22222
7	Huililco control	349.129	133185960	349.129	0.03	21	18	7	0	0	350.133	8	1	350.137	0.388889	1.22222
8	Huililco effluent	349.129	141937936	349.129	0.002	21	18	7	0	0	350.133	8	1	350.137	0.388889	1.22222
14	Niltre control	349.129	92390864	349.129	0.002	21	18	7	0	0	350.133	8	1	350.137	0.388889	1.22222
15	Niltre effluent 1	349.129	75959944	349.129	0.002	21	18	7	0	0	350.133	8	1	350.137	0.388889	1.22222
16	Niltre effluent 2	349.129	78235320	349.129	0.002	21	18	7	0	0	350.133	8	1	350.137	0.388889	1.22222
17	Niltre confluent	349.129	71287368	349.129	0.002	21	18	7	0	0	350.133	8	1	350.137	0.388889	1.22222
2	Molco effluent	349.133	10480137	349.133	-0.03	25	15	7	0	1	350.136	3	-4	350.14	0.466667	1.73333
3	Molco confluent	349.133	6016066	349.133	-0.116	25	15	7	0	1	350.136	3	-4	350.14	0.466667	1.73333
5	Peuco effluent	349.133	3845885	349.133	0.085	25	15	7	0	1	350.136	3	-4	350.14	0.466667	1.73333
6	Peuco confluent	349.133	3837167	349.133	-0.059	25	15	7	0	1	350.136	3	-4	350.14	0.466667	1.73333
8	Huililco effluent	349.133	3097621	349.133	0.085	25	15	7	0	1	350.136	3	-4	350.14	0.466667	1.73333
9	Huililco confluent	349.133	3516893	349.133	-0.345	25	15	7	0	1	350.136	3	-4	350.14	0.466667	1.73333
15	Niltre effluent 1	349.133	5636747	349.133	-0.116	25	15	7	0	1	350.136	3	-4	350.14	0.466667	1.73333
16	Niltre effluent 2	349.133	8040124	349.133	-0.03	25	15	7	0	1	350.136	3	-4	350.14	0.466667	1.73333
17	Niltre confluent	349.133	6139465	349.133	0.056	25	15	7	0	1	350.136	3	-4	350.14	0.466667	1.73333
1	Molco control	349.166	43873112	349.166	-0.013	25	19	6	0	0	350.169	7	1	350.173	0.315789	1.36842
2	Molco effluent	349.166	31062562	349.166	0.016	25	19	6	0	0	350.169	7	1	350.173	0.315789	1.36842
3	Molco confluent	349.166	45348952	349.166	-0.013	25	19	6	0	0	350.169	7	1	350.173	0.315789	1.36842
4	Peuco control	349.166	39025892	349.166	0.016	25	19	6	0	0	350.169	7	1	350.173	0.315789	1.36842
5	Peuco effluent	349.166	21123354	349.166	-0.013	25	19	6	0	0	350.169	7	1	350.173	0.315789	1.36842
6	Peuco confluent	349.166	35109128	349.166	0.016	25	19	6	0	0	350.169	7	1	350.173	0.315789	1.36842
7	Huililco control	349.166	57049536	349.166	0.016	25	19	6	0	0	350.169	7	1	350.173	0.315789	1.36842
8	Huililco effluent	349.166	57609516	349.166	-0.013	25	19	6	0	0	350.169	7	1	350.173	0.315789	1.36842
9	Huililco confluent	349.166	47991288	349.166	-0.041	25	19	6	0	0	350.169	7	1	350.173	0.315789	1.36842
14	Niltre control	349.166	60384744	349.166	-0.013	25	19	6	0	0	350.169	7	1	350.173	0.315789	1.36842
17	Niltre confluent	349.166	47063648	349.166	-0.013	25	19	6	0	0	350.169	7	1	350.173	0.315789	1.36842
2	Molco effluent	349.169	5290533	349.169	0.07	29	16	6	0	1	350.172	2	-4	350.176	0.375	1.875
3	Molco confluent	349.169	3159644	349.169	-0.102	29	16	6	0	1	350.172	2	-4	350.176	0.375	1.875
5	Peuco effluent	349.169	3119389	349.169	0.042	29	16	6	0	1	350.172	2	-4	350.176	0.375	1.875
6	Peuco confluent	349.169	3046157	349.169	0.213	29	16	6	0	1	350.172	2	-4	350.176	0.375	1.875
1	Molco control	349.202	9034606	349.202	-0.056	29	20	5	0	0	350.205	6	1	350.209	0.25	1.5
2	Molco effluent	349.202	81816128	349.202	0.001	29	20	5	0	0	350.205	6	1	350.209	0.25	1.5
3	Molco confluent	349.202	30767220	349.202	0.001	29	20	5	0	0	350.205	6	1	350.209	0.25	1.5
5	Peuco effluent	349.202	30167354	349.202	0.001	29	20	5	0	0	350.205	6	1	350.209	0.25	1.5
6	Peuco confluent	349.202	38451496	349.202	0.059	29	20	5	0	0	350.205	6	1	350.209	0.25	1.5
8	Huililco effluent	349.202	32582984	349.202	-0.027	29	20	5	0	0	350.205	6	1	350.209	0.25	1.5
14	Niltre control	349.202	21652994	349.202	0.001	29	20	5	0	0	350.205	6	1	350.209	0.25	1.5
15	Niltre effluent 1	349.202	19709640	349.202	0.001	29	20	5	0	0	350.205	6	1	350.209	0.25	1.5
2	Molco effluent	349.238	13720154	349.238	-0.042	33	21	4	0	0	350.242	5	1	350.246	0.190476	1.61905
2	Molco effluent	349.242	5762653	349.242	0.041	37	18	4	0	1	350.245	0	-4	350.249	0.222222	2.11111
9	Huililco confluent	349.242	13126191	349.242	0.013	37	18	4	0	1	350.245	0	-4	350.249	0.222222	2.11111
5	Peuco effluent	350.031	39433236	350.031	0.034	8	18	7	1	0	351.034	15	8	351.038	0.388889	0.5
3	Molco confluent	350.088	9882373	350.088	-0.009	16	16	8	1	0	351.092	9	1	351.095	0.5	1.0625
2	Molco effluent	350.1	2416877	350.099	0.439	16	15	7	3	0	351.103	9	2	351.107	0.466667	1.13333
1	Molco control	350.125	8170920	350.125	0.033	20	17	7	1	0	351.128	8	1	351.132	0.411765	1.23529
4	Peuco control	350.125	8966010	350.125	0.005	20	17	7	1	0	351.128	8	1	351.132	0.411765	1.23529
2	Molco effluent	350.128	12680451	350.128	-0.027	24	14	7	1	1	351.131	3	-4	351.135	0.5	1.78571
3	Molco confluent	350.128	6023971	350.128	0.03	24	14	7	1	1	351.131	3	-4	351.135	0.5	1.78571
9	Huililco confluent	350.128	4675788	350.128	0.03	24	14	7	1	1	351.131	3	-4	351.135	0.5	1.78571
2	Molco effluent	350.136	19434760	350.136	0.025	20	16	6	3	0	351.139	8	2	351.143	0.375	1.3125
3	Molco confluent	350.136	9001768	350.136	-0.004	20	16	6	3	0	351.139	8	2	351.143	0.375	1.3125
[truncated: 23,358 more rows]
